# Supplementary material for: ﻿Diversity of Orbiniella (Orbiniidae, Annelida) in the North Atlantic and the Arctic
Source: Zookeys. 2024 Jun 20;1205:51–88. doi: 10.3897/zookeys.1205.120300 (PMC11211660; doi:10.3897/zookeys.1205.120300)
Supplement: XML Treatment for Orbiniella [file zookeys.1205.120300-treatment1.xml]

<!DOCTYPE tp:taxon-treatment
  PUBLIC "-//TaxonX//DTD Taxonomic Treatment Publishing DTD v0 20100105//EN" "tax-treatment-NSO.dtd">
<tp:taxon-treatment xmlns:tp="http://www.plazi.org/taxpub"><tp:treatment-meta><kwd-group><label>Taxon classification</label><kwd>
                <named-content content-type="kingdom">Animalia</named-content>
              </kwd><kwd>
                <named-content content-type="order">Orbiniida</named-content>
              </kwd><kwd>
                <named-content content-type="family">Orbiniidae</named-content>
              </kwd></kwd-group><mixed-citation publication-type="journal"><person-group><name><surname>Meca</surname><given-names>Miguel A.</given-names></name><name><surname>Kongsrud</surname><given-names>Jon Anders</given-names></name><name><surname>Kongshavn</surname><given-names>Katrine</given-names></name><name><surname>Alvestad</surname><given-names>Tom</given-names></name><name><surname>Meißner</surname><given-names>Karin</given-names></name><name><surname>Budaeva</surname><given-names>Nataliya</given-names></name></person-group><article-title>﻿Diversity of <italic><tp:taxon-name><tp:taxon-name-part taxon-name-part-type="genus" reg="Orbiniella">Orbiniella</tp:taxon-name-part></tp:taxon-name></italic> (<tp:taxon-name><tp:taxon-name-part taxon-name-part-type="family">Orbiniidae</tp:taxon-name-part></tp:taxon-name>, <tp:taxon-name><tp:taxon-name-part taxon-name-part-type="phylum">Annelida</tp:taxon-name-part></tp:taxon-name>) in the North Atlantic and the Arctic</article-title><source>Zookeys</source><day>20</day><month>06</month><year>2024</year><volume>1205</volume><fpage>51</fpage><lpage>88</lpage><pub-id pub-id-type="doi">10.3897/zookeys.1205.120300</pub-id></mixed-citation></tp:treatment-meta><tp:nomenclature><label>﻿</label><tp:taxon-name>
              <object-id xmlns:xlink="http://www.w3.org/1999/xlink" content-type="arpha" xlink:type="simple">D63DC385-6406-532E-9F04-26957C160FA9</object-id>
              <tp:taxon-name-part taxon-name-part-type="genus" reg="Orbiniella">Orbiniella</tp:taxon-name-part>
            </tp:taxon-name><tp:taxon-authority>Day, 1954</tp:taxon-authority><tp:nomenclature-citation-list><tp:nomenclature-citation><tp:taxon-name>
                  <tp:taxon-name-part taxon-name-part-type="genus" reg="Falklandiella">Falklandiella</tp:taxon-name-part>
                </tp:taxon-name><comment>Hartman, 1967: 109. Fide<xref ref-type="bibr" rid="B29">Parapar et al. 2015</xref>: 333.</comment></tp:nomenclature-citation><tp:nomenclature-citation><tp:taxon-name>
                  <tp:taxon-name-part taxon-name-part-type="genus" reg="Orbiniella">Orbiniella</tp:taxon-name-part>
                </tp:taxon-name><comment>– <xref ref-type="bibr" rid="B29">Parapar et al. 2015</xref>: 333; <xref ref-type="bibr" rid="B1">Blake 2017</xref>: 109; <xref ref-type="bibr" rid="B2">Blake 2020</xref>: 38; <xref ref-type="bibr" rid="B3">Blake 2021</xref>: 99.</comment></tp:nomenclature-citation></tp:nomenclature-citation-list></tp:nomenclature><tp:treatment-sec sec-type="type species" id="SECID0EOTAE"><title>Type species.</title><p><italic><tp:taxon-name><tp:taxon-name-part taxon-name-part-type="genus" reg="Orbiniella">Orbiniella</tp:taxon-name-part><tp:taxon-name-part taxon-name-part-type="species" reg="minuta">minuta</tp:taxon-name-part></tp:taxon-name></italic> Day, 1954, by monotypy.</p></tp:treatment-sec><tp:treatment-sec sec-type="diagnosis" id="SECID0E6TAE"><title>Diagnosis</title><p>(emended from <xref ref-type="bibr" rid="B3">Blake 2021</xref>). Body usually elongated, not divided into thorax and abdomen. In some species segmental size can change gradually between anterior and posterior body. Prostomium broad or elongate with rounded anterior margin. One pair of nuchal organs usually present, sometimes pigmented. Eyes present or absent. Peristomium usually bearing two segments. Secondary annulation present with segments being uniannulate, biannulate, triannulate, or quadriannulate. Parapodia biramous with only simple postchaetal lobes, or these entirely absent. Capillary noto- and neurochaetae always crenulated or weakly crenulated with pointed tips; prominent acicular spines present in neuropodia and, usually, also in notopodia; furcate chaetae absent. Branchiae absent. Pygidium with two or four anal lobes, with or without cirri.</p></tp:treatment-sec><tp:treatment-sec sec-type="remarks" id="SECID0EJUAE"><title>Remarks.</title><p>Blake reviewed <italic><tp:taxon-name><tp:taxon-name-part taxon-name-part-type="genus" reg="Orbiniella">Orbiniella</tp:taxon-name-part></tp:taxon-name></italic> in his monographs from 2017, 2020 and 2021, updating its generic diagnosis and the checklist of species. He reported segmental annulation pattern as a key character to separate <italic><tp:taxon-name><tp:taxon-name-part taxon-name-part-type="genus" reg="Orbiniella">Orbiniella</tp:taxon-name-part></tp:taxon-name></italic> species (<xref ref-type="bibr" rid="B2">Blake 2020</xref>), but this character was not included in the generic diagnosis. Similarly, <xref ref-type="bibr" rid="B2">Blake (2020)</xref> also reported and illustrated the anal lobes and cirri in the species descriptions without including them in the diagnosis. We consider these two characters, in combination with other characters discussed below, of high diagnostic value to separate <italic><tp:taxon-name><tp:taxon-name-part taxon-name-part-type="genus" reg="Orbiniella">Orbiniella</tp:taxon-name-part></tp:taxon-name></italic> from other orbiniid genera and here we include them in the generic diagnosis of <italic><tp:taxon-name><tp:taxon-name-part taxon-name-part-type="genus" reg="Orbiniella">Orbiniella</tp:taxon-name-part></tp:taxon-name></italic>.</p><p>The main diagnostic characters to identify <italic><tp:taxon-name><tp:taxon-name-part taxon-name-part-type="genus" reg="Orbiniella">Orbiniella</tp:taxon-name-part></tp:taxon-name></italic> species are absence of branchiae along with presence of acicular spines through the whole body, secondary annulation, and pygidium with or without anal cirri. <italic><tp:taxon-name><tp:taxon-name-part taxon-name-part-type="genus" reg="Microrbinia">Microrbinia</tp:taxon-name-part><tp:taxon-name-part taxon-name-part-type="species" reg="linea">linea</tp:taxon-name-part></tp:taxon-name></italic> Hartman, 1965, and some species of <italic><tp:taxon-name><tp:taxon-name-part taxon-name-part-type="genus" reg="Questa">Questa</tp:taxon-name-part></tp:taxon-name></italic> also do not have branchiae; however, the former can be separated from <italic><tp:taxon-name><tp:taxon-name-part taxon-name-part-type="genus" reg="Orbiniella">Orbiniella</tp:taxon-name-part></tp:taxon-name></italic> by the presence of unusual long and serrated spines and the latter by the presence of bi- or tridentate crotchets. The other orbiniid having acicular spines through the whole body is <italic><tp:taxon-name><tp:taxon-name-part taxon-name-part-type="genus" reg="Methanoaricia">Methanoaricia</tp:taxon-name-part><tp:taxon-name-part taxon-name-part-type="species" reg="dendrobranchiata">dendrobranchiata</tp:taxon-name-part></tp:taxon-name></italic> Blake, 2000. However, this species has very specialised morphology (i.e., elongate and narrow prostomium, long branched branchiae, long and cirriform parapodial lobes and pygidium with many anal cirri) and is easily distinguished. Secondary annulation has been reported also in some species of <italic><tp:taxon-name><tp:taxon-name-part taxon-name-part-type="genus" reg="Questa">Questa</tp:taxon-name-part></tp:taxon-name></italic> and in <italic><tp:taxon-name><tp:taxon-name-part taxon-name-part-type="genus" reg="Microrbinia">Microrbinia</tp:taxon-name-part><tp:taxon-name-part taxon-name-part-type="species" reg="linea">linea</tp:taxon-name-part></tp:taxon-name></italic> Hartman, 1965, but they can be separated from <italic><tp:taxon-name><tp:taxon-name-part taxon-name-part-type="genus" reg="Orbiniella">Orbiniella</tp:taxon-name-part></tp:taxon-name></italic> by their unique chaetae mentioned before. Most orbiniids bear two or four (rarely many) anal cirri in the pygidium, and only some <italic><tp:taxon-name><tp:taxon-name-part taxon-name-part-type="genus" reg="Orbiniella">Orbiniella</tp:taxon-name-part></tp:taxon-name></italic> and <italic><tp:taxon-name><tp:taxon-name-part taxon-name-part-type="genus" reg="Questa">Questa</tp:taxon-name-part></tp:taxon-name></italic> show no anal cirri, being a unique feature of both genera.</p></tp:treatment-sec><ref-list><ref id="B29"><mixed-citation xmlns:xlink="http://www.w3.org/1999/xlink" xlink:type="simple"><person-group><name name-style="western"><surname>Parapar</surname><given-names>J</given-names></name><name name-style="western"><surname>Moreira</surname><given-names>J</given-names></name><name name-style="western"><surname>Helgason</surname><given-names>GV</given-names></name></person-group> (<year>2015</year>) <article-title>First record of genus <italic><tp:taxon-name><tp:taxon-name-part taxon-name-part-type="genus">Orbiniella</tp:taxon-name-part></tp:taxon-name></italic> Day, 1954 (<tp:taxon-name><tp:taxon-name-part taxon-name-part-type="class">Polychaeta</tp:taxon-name-part></tp:taxon-name>: <tp:taxon-name><tp:taxon-name-part taxon-name-part-type="family">Orbiniidae</tp:taxon-name-part></tp:taxon-name>) in North Atlantic Ocean with the description of a new species.</article-title><source>Zootaxa</source><volume>4006</volume>(<issue>2</issue>): <fpage>330</fpage>–<lpage>346</lpage>. <ext-link xlink:href="10.11646/zootaxa.4006.2.5" ext-link-type="doi" xlink:type="simple">https://doi.org/10.11646/zootaxa.4006.2.5</ext-link></mixed-citation></ref><ref id="B1"><mixed-citation xmlns:xlink="http://www.w3.org/1999/xlink" xlink:type="simple"><person-group><name name-style="western"><surname>Blake</surname><given-names>JA</given-names></name></person-group> (<year>2017</year>) <article-title><tp:taxon-name><tp:taxon-name-part taxon-name-part-type="class">Polychaeta</tp:taxon-name-part></tp:taxon-name><tp:taxon-name><tp:taxon-name-part taxon-name-part-type="family">Orbiniidae</tp:taxon-name-part></tp:taxon-name> from antarctica, the Southern Ocean, the Abyssal pacific Ocean, and off South America.</article-title><source>Zootaxa</source><volume>4218</volume>(<issue>1</issue>): <fpage>1</fpage>–<lpage>145</lpage>. <ext-link xlink:href="10.11646/zootaxa.4218.1.1" ext-link-type="doi" xlink:type="simple">https://doi.org/10.11646/zootaxa.4218.1.1</ext-link></mixed-citation></ref><ref id="B2"><mixed-citation xmlns:xlink="http://www.w3.org/1999/xlink" xlink:type="simple"><person-group><name name-style="western"><surname>Blake</surname><given-names>JA</given-names></name></person-group> (<year>2020</year>) <article-title>New species and records of deep-water <tp:taxon-name><tp:taxon-name-part taxon-name-part-type="family">Orbiniidae</tp:taxon-name-part></tp:taxon-name> (<tp:taxon-name><tp:taxon-name-part taxon-name-part-type="phylum">Annelida</tp:taxon-name-part></tp:taxon-name>, <tp:taxon-name><tp:taxon-name-part taxon-name-part-type="class">Polychaeta</tp:taxon-name-part></tp:taxon-name>) from the Eastern Pacific continental slope, abyssal Pacific Ocean, and the South China Sea.</article-title><source>Zootaxa</source><volume>4730</volume>(<issue>1</issue>): <fpage>1</fpage>–<lpage>61</lpage>. <ext-link xlink:href="10.11646/zootaxa.4730.1.1" ext-link-type="doi" xlink:type="simple">https://doi.org/10.11646/zootaxa.4730.1.1</ext-link></mixed-citation></ref><ref id="B3"><mixed-citation xmlns:xlink="http://www.w3.org/1999/xlink" xlink:type="simple"><person-group><name name-style="western"><surname>Blake</surname><given-names>JA</given-names></name></person-group> (<year>2021</year>) <article-title>New species and records of <tp:taxon-name><tp:taxon-name-part taxon-name-part-type="family">Orbiniidae</tp:taxon-name-part></tp:taxon-name> (<tp:taxon-name><tp:taxon-name-part taxon-name-part-type="phylum">Annelida</tp:taxon-name-part></tp:taxon-name>, <tp:taxon-name><tp:taxon-name-part taxon-name-part-type="class">Polychaeta</tp:taxon-name-part></tp:taxon-name>) from continental shelf and slope depths of the Western North Atlantic Ocean.</article-title><source>Zootaxa</source><volume>4930</volume>(<issue>1</issue>): <fpage>1</fpage>–<lpage>123</lpage>. <ext-link xlink:href="10.11646/zootaxa.4930.1.1" ext-link-type="doi" xlink:type="simple">https://doi.org/10.11646/zootaxa.4930.1.1</ext-link></mixed-citation></ref></ref-list></tp:taxon-treatment>
