# Supplementary material for: ﻿Diversity of Orbiniella (Orbiniidae, Annelida) in the North Atlantic and the Arctic
Source: Zookeys. 2024 Jun 20;1205:51–88. doi: 10.3897/zookeys.1205.120300 (PMC11211660; doi:10.3897/zookeys.1205.120300)
Supplement: XML Treatment for Orbiniella griegi [file zookeys.1205.120300-treatment2.xml]

<!DOCTYPE tp:taxon-treatment
  PUBLIC "-//TaxonX//DTD Taxonomic Treatment Publishing DTD v0 20100105//EN" "tax-treatment-NSO.dtd">
<tp:taxon-treatment xmlns:tp="http://www.plazi.org/taxpub"><tp:treatment-meta><kwd-group><label>Taxon classification</label><kwd>
                <named-content content-type="kingdom">Animalia</named-content>
              </kwd><kwd>
                <named-content content-type="order">Orbiniida</named-content>
              </kwd><kwd>
                <named-content content-type="family">Orbiniidae</named-content>
              </kwd></kwd-group><mixed-citation publication-type="journal"><person-group><name><surname>Meca</surname><given-names>Miguel A.</given-names></name><name><surname>Kongsrud</surname><given-names>Jon Anders</given-names></name><name><surname>Kongshavn</surname><given-names>Katrine</given-names></name><name><surname>Alvestad</surname><given-names>Tom</given-names></name><name><surname>Meißner</surname><given-names>Karin</given-names></name><name><surname>Budaeva</surname><given-names>Nataliya</given-names></name></person-group><article-title>﻿Diversity of <italic><tp:taxon-name><tp:taxon-name-part taxon-name-part-type="genus" reg="Orbiniella">Orbiniella</tp:taxon-name-part></tp:taxon-name></italic> (<tp:taxon-name><tp:taxon-name-part taxon-name-part-type="family">Orbiniidae</tp:taxon-name-part></tp:taxon-name>, <tp:taxon-name><tp:taxon-name-part taxon-name-part-type="phylum">Annelida</tp:taxon-name-part></tp:taxon-name>) in the North Atlantic and the Arctic</article-title><source>Zookeys</source><day>20</day><month>06</month><year>2024</year><volume>1205</volume><fpage>51</fpage><lpage>88</lpage><pub-id pub-id-type="doi">10.3897/zookeys.1205.120300</pub-id></mixed-citation></tp:treatment-meta><tp:nomenclature><label>﻿</label><tp:taxon-name>
              <object-id xmlns:xlink="http://www.w3.org/1999/xlink" content-type="arpha" xlink:type="simple">76B4A72C-E9D1-5790-A2CF-D98C79FD46EC</object-id>
              <tp:taxon-name-part taxon-name-part-type="genus" reg="Orbiniella">Orbiniella</tp:taxon-name-part>
              <tp:taxon-name-part taxon-name-part-type="species" reg="griegi">griegi</tp:taxon-name-part>
              <object-id xmlns:xlink="http://www.w3.org/1999/xlink" content-type="zoobank" xlink:type="simple">https://zoobank.org/83E65E19-56DE-4A30-999F-0252BE24E7F7</object-id>
            </tp:taxon-name><tp:taxon-authority>Meca &amp; Budaeva, sp. nov.</tp:taxon-authority><xref ref-type="fig" rid="F3">Figs 3</xref><xref ref-type="fig" rid="F4">, 4</xref><xref ref-type="fig" rid="F5">, 5</xref><tp:nomenclature-citation-list><tp:nomenclature-citation><tp:taxon-name>
                  <tp:taxon-name-part taxon-name-part-type="genus" reg="Orbiniella">Orbiniella</tp:taxon-name-part>
                  <tp:taxon-name-part taxon-name-part-type="species" reg="petersenae">petersenae</tp:taxon-name-part>
                </tp:taxon-name><comment>: <xref ref-type="bibr" rid="B29">Parapar et al. 2015</xref>: 333–343, figs 3–9 (in part).</comment></tp:nomenclature-citation></tp:nomenclature-citation-list></tp:nomenclature><tp:treatment-sec sec-type="Clade" id="SECID0EO1AE"><title>Clade.</title><p>Shallow.</p></tp:treatment-sec><tp:treatment-sec sec-type="type material" id="SECID0ET1AE"><title>Type material examined.</title><p><bold><italic>Holotype</italic></bold><abbrev xmlns:xlink="http://www.w3.org/1999/xlink" xlink:title="Department of Natural History, University Museum of Bergen, University of Bergen, Norway" id="ABBRID0E51AE" xlink:type="simple">ZMBN</abbrev> 157444 (DNA voucher Orbi43). <bold><italic>Paratypes</italic></bold><abbrev xmlns:xlink="http://www.w3.org/1999/xlink" xlink:title="Department of Natural History, University Museum of Bergen, University of Bergen, Norway" id="ABBRID0EF2AE" xlink:type="simple">ZMBN</abbrev> 157397 (1 paratype, DNA voucher Orbi32); <abbrev xmlns:xlink="http://www.w3.org/1999/xlink" xlink:title="Department of Natural History, University Museum of Bergen, University of Bergen, Norway" id="ABBRID0EJ2AE" xlink:type="simple">ZMBN</abbrev> 157398 (1 paratype, DNA voucher Orbi33); <abbrev xmlns:xlink="http://www.w3.org/1999/xlink" xlink:title="Department of Natural History, University Museum of Bergen, University of Bergen, Norway" id="ABBRID0EN2AE" xlink:type="simple">ZMBN</abbrev> 157399 (1 paratype, DNA voucher Orbi30); <abbrev xmlns:xlink="http://www.w3.org/1999/xlink" xlink:title="Department of Natural History, University Museum of Bergen, University of Bergen, Norway" id="ABBRID0ER2AE" xlink:type="simple">ZMBN</abbrev> 157400 (1 paratype, DNA voucher Orbi31); <abbrev xmlns:xlink="http://www.w3.org/1999/xlink" xlink:title="Department of Natural History, University Museum of Bergen, University of Bergen, Norway" id="ABBRID0EV2AE" xlink:type="simple">ZMBN</abbrev> 157401 (3 paratypes); <abbrev xmlns:xlink="http://www.w3.org/1999/xlink" xlink:title="Department of Natural History, University Museum of Bergen, University of Bergen, Norway" id="ABBRID0EZ2AE" xlink:type="simple">ZMBN</abbrev> 157402 (22 paratypes); <abbrev xmlns:xlink="http://www.w3.org/1999/xlink" xlink:title="Department of Natural History, University Museum of Bergen, University of Bergen, Norway" id="ABBRID0E42AE" xlink:type="simple">ZMBN</abbrev> 157403 (1 paratype, DNA voucher Orbi28); <abbrev xmlns:xlink="http://www.w3.org/1999/xlink" xlink:title="Department of Natural History, University Museum of Bergen, University of Bergen, Norway" id="ABBRID0EB3AE" xlink:type="simple">ZMBN</abbrev> 157404 (1 paratype, DNA voucher Orbi27); <abbrev xmlns:xlink="http://www.w3.org/1999/xlink" xlink:title="Department of Natural History, University Museum of Bergen, University of Bergen, Norway" id="ABBRID0EF3AE" xlink:type="simple">ZMBN</abbrev> 157434 (1 paratype); <abbrev xmlns:xlink="http://www.w3.org/1999/xlink" xlink:title="Department of Natural History, University Museum of Bergen, University of Bergen, Norway" id="ABBRID0EJ3AE" xlink:type="simple">ZMBN</abbrev> 157435 (1 paratype); <abbrev xmlns:xlink="http://www.w3.org/1999/xlink" xlink:title="Department of Natural History, University Museum of Bergen, University of Bergen, Norway" id="ABBRID0EN3AE" xlink:type="simple">ZMBN</abbrev> 157436 (1 paratype on <abbrev xmlns:xlink="http://www.w3.org/1999/xlink" xlink:title="Scanning Electron Microscopy" id="ABBRID0ER3AE" xlink:type="simple">SEM</abbrev> stub); <abbrev xmlns:xlink="http://www.w3.org/1999/xlink" xlink:title="Department of Natural History, University Museum of Bergen, University of Bergen, Norway" id="ABBRID0EV3AE" xlink:type="simple">ZMBN</abbrev> 157437 (1 paratype); <abbrev xmlns:xlink="http://www.w3.org/1999/xlink" xlink:title="Department of Natural History, University Museum of Bergen, University of Bergen, Norway" id="ABBRID0EZ3AE" xlink:type="simple">ZMBN</abbrev> 157438 (1 paratype); <abbrev xmlns:xlink="http://www.w3.org/1999/xlink" xlink:title="Department of Natural History, University Museum of Bergen, University of Bergen, Norway" id="ABBRID0E43AE" xlink:type="simple">ZMBN</abbrev> 157439 (1 paratype); <abbrev xmlns:xlink="http://www.w3.org/1999/xlink" xlink:title="Department of Natural History, University Museum of Bergen, University of Bergen, Norway" id="ABBRID0EB4AE" xlink:type="simple">ZMBN</abbrev> 157440 (1 paratype on <abbrev xmlns:xlink="http://www.w3.org/1999/xlink" xlink:title="Scanning Electron Microscopy" id="ABBRID0EF4AE" xlink:type="simple">SEM</abbrev> stub); <abbrev xmlns:xlink="http://www.w3.org/1999/xlink" xlink:title="Department of Natural History, University Museum of Bergen, University of Bergen, Norway" id="ABBRID0EJ4AE" xlink:type="simple">ZMBN</abbrev> 157441 (1 paratype); <abbrev xmlns:xlink="http://www.w3.org/1999/xlink" xlink:title="Department of Natural History, University Museum of Bergen, University of Bergen, Norway" id="ABBRID0EN4AE" xlink:type="simple">ZMBN</abbrev> 157442 (5 paratypes); <abbrev xmlns:xlink="http://www.w3.org/1999/xlink" xlink:title="Department of Natural History, University Museum of Bergen, University of Bergen, Norway" id="ABBRID0ER4AE" xlink:type="simple">ZMBN</abbrev> 157443 (1 paratype); <abbrev xmlns:xlink="http://www.w3.org/1999/xlink" xlink:title="Department of Natural History, University Museum of Bergen, University of Bergen, Norway" id="ABBRID0EV4AE" xlink:type="simple">ZMBN</abbrev> 157445 (1 paratype, DNA voucher LC-57); <abbrev xmlns:xlink="http://www.w3.org/1999/xlink" xlink:title="Department of Natural History, University Museum of Bergen, University of Bergen, Norway" id="ABBRID0EZ4AE" xlink:type="simple">ZMBN</abbrev> 157446 (1 paratype); <abbrev xmlns:xlink="http://www.w3.org/1999/xlink" xlink:title="Department of Natural History, University Museum of Bergen, University of Bergen, Norway" id="ABBRID0E44AE" xlink:type="simple">ZMBN</abbrev> 157646 (1 paratype); <abbrev xmlns:xlink="http://www.w3.org/1999/xlink" xlink:title="Senckenberg Museum of Frankfurt, Germany" id="ABBRID0EB5AE" xlink:type="simple">SMF</abbrev> 32601 (1 paratype, DNA voucher Orbi4); <abbrev xmlns:xlink="http://www.w3.org/1999/xlink" xlink:title="Senckenberg Museum of Frankfurt, Germany" id="ABBRID0EF5AE" xlink:type="simple">SMF</abbrev> 32637 (1 paratype); <abbrev xmlns:xlink="http://www.w3.org/1999/xlink" xlink:title="Senckenberg Museum of Frankfurt, Germany" id="ABBRID0EJ5AE" xlink:type="simple">SMF</abbrev> 32639 (1 paratype, DNA voucher Orbi17); <abbrev xmlns:xlink="http://www.w3.org/1999/xlink" xlink:title="Senckenberg Museum of Frankfurt, Germany" id="ABBRID0EN5AE" xlink:type="simple">SMF</abbrev> 32665 (1 paratype, DNA voucher Orbi5).</p></tp:treatment-sec><tp:treatment-sec sec-type="material" id="SECID0ER5AE"><title>Other material examined.</title><p><abbrev xmlns:xlink="http://www.w3.org/1999/xlink" xlink:title="Department of Natural History, University Museum of Bergen, University of Bergen, Norway" id="ABBRID0EX5AE" xlink:type="simple">ZMBN</abbrev> 95697 (1 spm); <abbrev xmlns:xlink="http://www.w3.org/1999/xlink" xlink:title="Department of Natural History, University Museum of Bergen, University of Bergen, Norway" id="ABBRID0E25AE" xlink:type="simple">ZMBN</abbrev> 95728 (E-voucher POLNB1250-14); <abbrev xmlns:xlink="http://www.w3.org/1999/xlink" xlink:title="Department of Natural History, University Museum of Bergen, University of Bergen, Norway" id="ABBRID0E65AE" xlink:type="simple">ZMBN</abbrev> 95735 (E-voucher POLNB1257-14); <abbrev xmlns:xlink="http://www.w3.org/1999/xlink" xlink:title="Department of Natural History, University Museum of Bergen, University of Bergen, Norway" id="ABBRID0ED6AE" xlink:type="simple">ZMBN</abbrev> 157668 (E-voucher ICBA263-16); <abbrev xmlns:xlink="http://www.w3.org/1999/xlink" xlink:title="Department of Natural History, University Museum of Bergen, University of Bergen, Norway" id="ABBRID0EH6AE" xlink:type="simple">ZMBN</abbrev> 157669 (E-voucher ICBA264-16); <abbrev xmlns:xlink="http://www.w3.org/1999/xlink" xlink:title="Department of Natural History, University Museum of Bergen, University of Bergen, Norway" id="ABBRID0EL6AE" xlink:type="simple">ZMBN</abbrev> 157670 (E-voucher NBAAV696-23); <abbrev xmlns:xlink="http://www.w3.org/1999/xlink" xlink:title="Department of Natural History, University Museum of Bergen, University of Bergen, Norway" id="ABBRID0EP6AE" xlink:type="simple">ZMBN</abbrev> 157671 (E-voucher NBAAV686-23); <abbrev xmlns:xlink="http://www.w3.org/1999/xlink" xlink:title="Department of Natural History, University Museum of Bergen, University of Bergen, Norway" id="ABBRID0ET6AE" xlink:type="simple">ZMBN</abbrev> 157672 (E-voucher NBAAV697-23); <abbrev xmlns:xlink="http://www.w3.org/1999/xlink" xlink:title="Department of Natural History, University Museum of Bergen, University of Bergen, Norway" id="ABBRID0EX6AE" xlink:type="simple">ZMBN</abbrev> 157673 (E-voucher NBAAV692-23); <abbrev xmlns:xlink="http://www.w3.org/1999/xlink" xlink:title="Department of Natural History, University Museum of Bergen, University of Bergen, Norway" id="ABBRID0E26AE" xlink:type="simple">ZMBN</abbrev> 157674 (E-voucher NBAAV693-23); 18 specimens from the <italic><tp:taxon-name><tp:taxon-name-part taxon-name-part-type="genus" reg="Orbiniella">O.</tp:taxon-name-part><tp:taxon-name-part taxon-name-part-type="species" reg="petersenae">petersenae</tp:taxon-name-part></tp:taxon-name></italic> sensu lato type series: <abbrev xmlns:xlink="http://www.w3.org/1999/xlink" xlink:title="Icelandic Institute of Natural History, Reykjavik, Iceland" id="ABBRID0ELAAG" xlink:type="simple">IINH</abbrev> 34892 (2 spms); <abbrev xmlns:xlink="http://www.w3.org/1999/xlink" xlink:title="Icelandic Institute of Natural History, Reykjavik, Iceland" id="ABBRID0EPAAG" xlink:type="simple">IINH</abbrev> 34894 (16 spms).</p></tp:treatment-sec><tp:treatment-sec sec-type="diagnosis" id="SECID0ETAAG"><title>Diagnosis.</title><p>An <italic><tp:taxon-name><tp:taxon-name-part taxon-name-part-type="genus" reg="Orbiniella">Orbiniella</tp:taxon-name-part></tp:taxon-name></italic> with segmental annulation pattern as follows: one narrow annulus between parapodium 1 and 6, two narrow annuli between parapodia from parapodium 6 until 8, and three narrow annuli between parapodia from parapodium 8 until pygidium. Acicular spines short and stout, up to two in both noto- and neuropodia. Pygidium with four long anal lobes assembled together.</p></tp:treatment-sec><tp:treatment-sec sec-type="type locality" id="SECID0EABAG"><title>Type locality.</title><p>Basvika, Bergen area, Norwegian West coast, <named-content xmlns:xlink="http://www.w3.org/1999/xlink" content-type="dwc:verbatimCoordinates" xlink:type="simple"><named-content content-type="geo-json" specific-use="{&#34;type&#34;:&#34;Point&#34;,&#34;coordinates&#34;:[5.149200,60.395900]}" id="NCID0EJBAG" xlink:type="simple">60.3959, 5.1492</named-content></named-content>, 172 m (Fig. <xref ref-type="fig" rid="F3">3</xref>).</p><fig id="F3" position="float" orientation="portrait"><object-id xmlns:xlink="http://www.w3.org/1999/xlink" content-type="doi" xlink:type="simple">10.3897/zookeys.1205.120300.figure3</object-id><object-id xmlns:xlink="http://www.w3.org/1999/xlink" content-type="arpha" xlink:type="simple">3A50160B-6453-5A07-81C3-32BD1138521C</object-id><label>Figure 3.</label><caption><p>Distribution of <italic><tp:taxon-name><tp:taxon-name-part taxon-name-part-type="genus" reg="Orbiniella">Orbiniella</tp:taxon-name-part><tp:taxon-name-part taxon-name-part-type="species" reg="griegi">griegi</tp:taxon-name-part></tp:taxon-name></italic> Meca &amp; Budaeva, sp. nov. Black lines – Greenland-Scotland Ridge (GSR), star – type locality, coloured triangles – stations with examined morphology and molecular data, white triangles – stations with examined morphology.</p></caption><graphic xmlns:xlink="http://www.w3.org/1999/xlink" xlink:href="zookeys-1205-051_article-120300__-g003.jpg" position="float" orientation="portrait" xlink:type="simple" id="oo_1074843.jpg"><uri content-type="original_file" xlink:type="simple">https://binary.pensoft.net/fig/1074843</uri></graphic></fig></tp:treatment-sec><tp:treatment-sec sec-type="description" id="SECID0EKCAG"><title>Description</title><p>(based on type specimens). Holotype complete with 32 chaetigers, 4.9 mm long and 0.4 mm wide at level of chaetiger 7. Body elongated and narrow, uniformly wide, slightly narrowing in pre-pygidial area. Pigmentation lacking in all analysed specimens.</p><p>Prostomium broad with rounded anterior margin, without eyespots (Fig. <xref ref-type="fig" rid="F4">4A</xref>). <abbrev xmlns:xlink="http://www.w3.org/1999/xlink" xlink:title="Scanning Electron Microscopy" id="ABBRID0EVCAG" xlink:type="simple">SEM</abbrev> micrographs showed two lateral, inconspicuous ciliary spots on both sides of prostomium, presumably nuchal organs (Fig. <xref ref-type="fig" rid="F4">4B</xref>). Peristomium with two prominent achaetous segments, second shorter than first, distinctly separated from each other and from first chaetiger by narrow annulus (Fig. <xref ref-type="fig" rid="F4">4A</xref>). From chaetiger 7–10 onwards segments becoming longer, more square-shaped. Segmental annulation in following pattern: one narrow annulus between parapodium 1 and 6, two narrow annuli between parapodia from parapodium 6 until 8, and three narrow annuli between parapodia from parapodium 8 until pygidium (Fig. <xref ref-type="fig" rid="F5">5A–C</xref>). Segmental annulation less defined in pre-pygidial region.</p><fig id="F4" position="float" orientation="portrait"><object-id xmlns:xlink="http://www.w3.org/1999/xlink" content-type="doi" xlink:type="simple">10.3897/zookeys.1205.120300.figure4</object-id><object-id xmlns:xlink="http://www.w3.org/1999/xlink" content-type="arpha" xlink:type="simple">717777CF-8094-5506-8DE9-667C064F49A1</object-id><label>Figure 4.</label><caption><p><italic><tp:taxon-name><tp:taxon-name-part taxon-name-part-type="genus" reg="Orbiniella">Orbiniella</tp:taxon-name-part><tp:taxon-name-part taxon-name-part-type="species" reg="griegi">griegi</tp:taxon-name-part></tp:taxon-name></italic> Meca &amp; Budaeva, sp. nov., <abbrev xmlns:xlink="http://www.w3.org/1999/xlink" xlink:title="Scanning Electron Microscopy" id="ABBRID0EYDAG" xlink:type="simple">SEM</abbrev><bold>A</bold> paratype <abbrev xmlns:xlink="http://www.w3.org/1999/xlink" xlink:title="Department of Natural History, University Museum of Bergen, University of Bergen, Norway" id="ABBRID0E5DAG" xlink:type="simple">ZMBN</abbrev> 157440, anterior end, dorsal view <bold>B</bold> paratype <abbrev xmlns:xlink="http://www.w3.org/1999/xlink" xlink:title="Department of Natural History, University Museum of Bergen, University of Bergen, Norway" id="ABBRID0EEEAG" xlink:type="simple">ZMBN</abbrev> 157440, detail of right lateral side of prostomium showing presumable nuchal organ (insert of <bold>A</bold>) <bold>C</bold> paratype <abbrev xmlns:xlink="http://www.w3.org/1999/xlink" xlink:title="Department of Natural History, University Museum of Bergen, University of Bergen, Norway" id="ABBRID0EMEAG" xlink:type="simple">ZMBN</abbrev> 157440, notopodium of chaetiger 20 showing notopodial lobe and acicular spine <bold>D</bold> paratype <abbrev xmlns:xlink="http://www.w3.org/1999/xlink" xlink:title="Department of Natural History, University Museum of Bergen, University of Bergen, Norway" id="ABBRID0ESEAG" xlink:type="simple">ZMBN</abbrev> 157436, parapodium of chaetiger 7 showing acicular spines disposed in vis-à-vis position and capillaries <bold>E</bold> paratype <abbrev xmlns:xlink="http://www.w3.org/1999/xlink" xlink:title="Department of Natural History, University Museum of Bergen, University of Bergen, Norway" id="ABBRID0EYEAG" xlink:type="simple">ZMBN</abbrev> 157436, neuropodium of chaetiger 9 showing acicular spines and capillaries <bold>F</bold> paratype <abbrev xmlns:xlink="http://www.w3.org/1999/xlink" xlink:title="Department of Natural History, University Museum of Bergen, University of Bergen, Norway" id="ABBRID0E5EAG" xlink:type="simple">ZMBN</abbrev> 157440, capillary chaetae. Black arrows in <bold>B</bold>: Lateral ciliary spots; White arrow in <bold>E</bold>: Start of crenulation in capillary chaeta. Abbreviations: Ac: acicular spines; Np: notopodial lobe. Scale bars: 100 μm (<bold>A</bold>); 20 μm (<bold>B, D, E</bold>); 10 μm (<bold>C, F</bold>).</p></caption><graphic xmlns:xlink="http://www.w3.org/1999/xlink" xlink:href="zookeys-1205-051_article-120300__-g004.jpg" position="float" orientation="portrait" xlink:type="simple" id="oo_1074844.jpg"><uri content-type="original_file" xlink:type="simple">https://binary.pensoft.net/fig/1074844</uri></graphic></fig><fig id="F5" position="float" orientation="portrait"><object-id xmlns:xlink="http://www.w3.org/1999/xlink" content-type="doi" xlink:type="simple">10.3897/zookeys.1205.120300.figure5</object-id><object-id xmlns:xlink="http://www.w3.org/1999/xlink" content-type="arpha" xlink:type="simple">0A18DEE8-4B0E-55C9-8B1B-87D1386506B9</object-id><label>Figure 5.</label><caption><p><italic><tp:taxon-name><tp:taxon-name-part taxon-name-part-type="genus" reg="Orbiniella">Orbiniella</tp:taxon-name-part><tp:taxon-name-part taxon-name-part-type="species" reg="griegi">griegi</tp:taxon-name-part></tp:taxon-name></italic> Meca &amp; Budaeva, sp. nov., <abbrev xmlns:xlink="http://www.w3.org/1999/xlink" xlink:title="Scanning Electron Microscopy" id="ABBRID0EEGAG" xlink:type="simple">SEM</abbrev><bold>A</bold> paratype <abbrev xmlns:xlink="http://www.w3.org/1999/xlink" xlink:title="Department of Natural History, University Museum of Bergen, University of Bergen, Norway" id="ABBRID0EKGAG" xlink:type="simple">ZMBN</abbrev> 157436, anterior end, dorsal view showing narrow annuli between parapodia 1 and 8 <bold>B</bold> paratype <abbrev xmlns:xlink="http://www.w3.org/1999/xlink" xlink:title="Department of Natural History, University Museum of Bergen, University of Bergen, Norway" id="ABBRID0EQGAG" xlink:type="simple">ZMBN</abbrev> 157436, mid body, dorsal view showing narrow annuli between parapodia 9 and 16 <bold>C</bold> paratype <abbrev xmlns:xlink="http://www.w3.org/1999/xlink" xlink:title="Department of Natural History, University Museum of Bergen, University of Bergen, Norway" id="ABBRID0EWGAG" xlink:type="simple">ZMBN</abbrev> 157440, posterior end, dorsal view <bold>D</bold> paratype <abbrev xmlns:xlink="http://www.w3.org/1999/xlink" xlink:title="Department of Natural History, University Museum of Bergen, University of Bergen, Norway" id="ABBRID0E3GAG" xlink:type="simple">ZMBN</abbrev> 157440, detail of pygidium (insert of <bold>C</bold>). Numbers show the segmental annulation pattern. Abbreviations: Par1: first parapodium; Par6: sixth parapodium. Scale bars: 200 μm (<bold>A</bold>); 100 μm (<bold>B–D</bold>).</p></caption><graphic xmlns:xlink="http://www.w3.org/1999/xlink" xlink:href="zookeys-1205-051_article-120300__-g005.jpg" position="float" orientation="portrait" xlink:type="simple" id="oo_1074845.jpg"><uri content-type="original_file" xlink:type="simple">https://binary.pensoft.net/fig/1074845</uri></graphic></fig><p>Parapodia biramous, triangular-like, of similar size throughout body. Postchaetal neuropodial lobe absent. Digitate postchaetal notopodial lobes short and thick, from chaetiger 1 (Fig. <xref ref-type="fig" rid="F4">4C</xref>). Crenulated capillary chaetae and spines present in both rami from CH1. Capillaries equal in length to body width and numerous (6–8 per bundle) in anterior segments; shorter and reduced in number in posterior segments. Capillary chaetae with crenulation occurring on one side along whole chaeta or along half of its length (Fig. <xref ref-type="fig" rid="F4">4E</xref>). Spines short, stout, smooth, one or two per ramus (Fig. <xref ref-type="fig" rid="F4">4D</xref>). Last eight or nine chaetigers short and few achaetous (Fig. <xref ref-type="fig" rid="F5">5C</xref>). Pygidium with four long anal lobes assembled together (Fig. <xref ref-type="fig" rid="F5">5D</xref>).</p></tp:treatment-sec><tp:treatment-sec sec-type="variation" id="SECID0EBIAG"><title>Variation.</title><p>The holotype and most of the paratypes shared the same morphology. However, some paratypes collected from the Norwegian shelf presented more numerous (7–10 per bundle) and longer (longer than body width) capillaries in anterior segments compared to specimens from the type locality</p></tp:treatment-sec><tp:treatment-sec sec-type="remarks" id="SECID0EGIAG"><title>Remarks.</title><p><italic><tp:taxon-name><tp:taxon-name-part taxon-name-part-type="genus" reg="Orbiniella">Orbiniella</tp:taxon-name-part><tp:taxon-name-part taxon-name-part-type="species" reg="griegi">griegi</tp:taxon-name-part></tp:taxon-name></italic> sp. nov. is morphologically nearly identical to the other three species described in this work: <italic><tp:taxon-name><tp:taxon-name-part taxon-name-part-type="genus" reg="Orbiniella">O.</tp:taxon-name-part><tp:taxon-name-part taxon-name-part-type="species" reg="mayhemi">mayhemi</tp:taxon-name-part></tp:taxon-name></italic> sp. nov., <italic><tp:taxon-name><tp:taxon-name-part taxon-name-part-type="genus" reg="Orbiniella">O.</tp:taxon-name-part><tp:taxon-name-part taxon-name-part-type="species" reg="parapari">parapari</tp:taxon-name-part></tp:taxon-name></italic> sp. nov. and <italic><tp:taxon-name><tp:taxon-name-part taxon-name-part-type="genus" reg="Orbiniella">O.</tp:taxon-name-part><tp:taxon-name-part taxon-name-part-type="species" reg="petersenae">petersenae</tp:taxon-name-part></tp:taxon-name></italic> sensu stricto, which led to combining them into a single species by <xref ref-type="bibr" rid="B29">Parapar et al. (2015)</xref>. However, the four species display differences in the segmental annulation pattern in the anterior body (i.e., an anterior-most region with one narrow annulus between parapodia followed by a short region with two narrow annuli between parapodia in <italic><tp:taxon-name><tp:taxon-name-part taxon-name-part-type="genus" reg="Orbiniella">O.</tp:taxon-name-part><tp:taxon-name-part taxon-name-part-type="species" reg="griegi">griegi</tp:taxon-name-part></tp:taxon-name></italic> sp. nov., an anterior-most region with one narrow annulus between parapodia followed by a region bearing two narrow annuli between parapodia that extends to mid-posterior body in <italic><tp:taxon-name><tp:taxon-name-part taxon-name-part-type="genus" reg="Orbiniella">O.</tp:taxon-name-part><tp:taxon-name-part taxon-name-part-type="species" reg="mayhemi">mayhemi</tp:taxon-name-part></tp:taxon-name></italic> sp. nov., an anterior-most region with one narrow annulus between parapodia followed by a region bearing two narrow annuli between parapodia that extends to mid-anterior body in <italic><tp:taxon-name><tp:taxon-name-part taxon-name-part-type="genus" reg="Orbiniella">O.</tp:taxon-name-part><tp:taxon-name-part taxon-name-part-type="species" reg="parapari">parapari</tp:taxon-name-part></tp:taxon-name></italic> sp. nov., and an anterior-most region bearing one and two narrow annuli between parapodia followed by a region with three narrow annuli between parapodia in <italic><tp:taxon-name><tp:taxon-name-part taxon-name-part-type="genus" reg="Orbiniella">O.</tp:taxon-name-part><tp:taxon-name-part taxon-name-part-type="species" reg="petersenae">petersenae</tp:taxon-name-part></tp:taxon-name></italic> sensu stricto) (Fig. <xref ref-type="fig" rid="F2">2</xref>). <italic><tp:taxon-name><tp:taxon-name-part taxon-name-part-type="genus" reg="Orbiniella">Orbiniella</tp:taxon-name-part><tp:taxon-name-part taxon-name-part-type="species" reg="griegi">griegi</tp:taxon-name-part></tp:taxon-name></italic> sp. nov. also differs from the other species by having one or two short and stout acicular spines while <italic><tp:taxon-name><tp:taxon-name-part taxon-name-part-type="genus" reg="Orbiniella">O.</tp:taxon-name-part><tp:taxon-name-part taxon-name-part-type="species" reg="mayhemi">mayhemi</tp:taxon-name-part></tp:taxon-name></italic> sp. nov. has 1–3 short spines, <italic><tp:taxon-name><tp:taxon-name-part taxon-name-part-type="genus" reg="Orbiniella">O.</tp:taxon-name-part><tp:taxon-name-part taxon-name-part-type="species" reg="parapari">parapari</tp:taxon-name-part></tp:taxon-name></italic> sp. nov. has 1–6 long and thin spines, and <italic><tp:taxon-name><tp:taxon-name-part taxon-name-part-type="genus" reg="Orbiniella">O.</tp:taxon-name-part><tp:taxon-name-part taxon-name-part-type="species" reg="petersenae">petersenae</tp:taxon-name-part></tp:taxon-name></italic> sensu stricto bears 1–5 short spines. It can further be distinguished by having long anal lobes assembled together while <italic><tp:taxon-name><tp:taxon-name-part taxon-name-part-type="genus" reg="Orbiniella">O.</tp:taxon-name-part><tp:taxon-name-part taxon-name-part-type="species" reg="parapari">parapari</tp:taxon-name-part></tp:taxon-name></italic> sp. nov. and <italic><tp:taxon-name><tp:taxon-name-part taxon-name-part-type="genus" reg="Orbiniella">O.</tp:taxon-name-part><tp:taxon-name-part taxon-name-part-type="species" reg="petersenae">petersenae</tp:taxon-name-part></tp:taxon-name></italic> sensu stricto bear short lobes on their pygidia (Fig. <xref ref-type="fig" rid="F2">2</xref>). The shape of the lobes is unknown in <italic><tp:taxon-name><tp:taxon-name-part taxon-name-part-type="genus" reg="Orbiniella">O.</tp:taxon-name-part><tp:taxon-name-part taxon-name-part-type="species" reg="mayhemi">mayhemi</tp:taxon-name-part></tp:taxon-name></italic> sp. nov. (see also Table <xref ref-type="table" rid="T1">1</xref> with comparison of the Nordic <italic><tp:taxon-name><tp:taxon-name-part taxon-name-part-type="genus" reg="Orbiniella">Orbiniella</tp:taxon-name-part></tp:taxon-name></italic> species). <italic><tp:taxon-name><tp:taxon-name-part taxon-name-part-type="genus" reg="Orbiniella">Orbiniella</tp:taxon-name-part><tp:taxon-name-part taxon-name-part-type="species" reg="griegi">griegi</tp:taxon-name-part></tp:taxon-name></italic> sp. nov. also showed no intraspecific variation in the shape of prostomium, peristomium and notopodia. <italic><tp:taxon-name><tp:taxon-name-part taxon-name-part-type="genus" reg="Orbiniella">Orbiniella</tp:taxon-name-part><tp:taxon-name-part taxon-name-part-type="species" reg="griegi">griegi</tp:taxon-name-part></tp:taxon-name></italic> sp. nov. resembles <italic><tp:taxon-name><tp:taxon-name-part taxon-name-part-type="genus" reg="Orbiniella">O.</tp:taxon-name-part><tp:taxon-name-part taxon-name-part-type="species" reg="mayhemi">mayhemi</tp:taxon-name-part></tp:taxon-name></italic> sp. nov. in having a broad prostomium, but differs in the second peristomial segment being shorter than the first instead of the first segment being shorter than the second. Furthermore, both <italic><tp:taxon-name><tp:taxon-name-part taxon-name-part-type="genus" reg="Orbiniella">O.</tp:taxon-name-part><tp:taxon-name-part taxon-name-part-type="species" reg="griegi">griegi</tp:taxon-name-part></tp:taxon-name></italic> sp. nov. and <italic><tp:taxon-name><tp:taxon-name-part taxon-name-part-type="genus" reg="Orbiniella">O.</tp:taxon-name-part><tp:taxon-name-part taxon-name-part-type="species" reg="mayhemi">mayhemi</tp:taxon-name-part></tp:taxon-name></italic> sp. nov. bear digitate notopodial lobes, but showing slightly narrowing basal part in the latter.</p><table-wrap id="T1" position="float" orientation="portrait"><label>Table 1.</label><caption><p>Discriminatory characters of the NE Atlantic <italic><tp:taxon-name><tp:taxon-name-part taxon-name-part-type="genus" reg="Orbiniella">Orbiniella</tp:taxon-name-part></tp:taxon-name></italic>. Abbreviations: <abbrev xmlns:xlink="http://www.w3.org/1999/xlink" xlink:title="Available fragment" id="ABBRID0EPQAG" xlink:type="simple">Af</abbrev>, Available fragment; <abbrev xmlns:xlink="http://www.w3.org/1999/xlink" xlink:title="Chaetiger" id="ABBRID0ETQAG" xlink:type="simple">CH</abbrev>, Chaetiger; <abbrev xmlns:xlink="http://www.w3.org/1999/xlink" xlink:title="Narrow annuli between parapodia" id="ABBRID0EXQAG" xlink:type="simple">NA</abbrev>, Narrow annuli between parapodia; <abbrev xmlns:xlink="http://www.w3.org/1999/xlink" xlink:title="Parapodium" id="ABBRID0E2QAG" xlink:type="simple">Par</abbrev>, Parapodium; <abbrev xmlns:xlink="http://www.w3.org/1999/xlink" xlink:title="Pygidium" id="ABBRID0E6QAG" xlink:type="simple">Pg</abbrev>, Pygidium.</p></caption><table id="TID0E6CAI" rules="all"><tbody><tr><th rowspan="1" colspan="1">Character</th><th rowspan="1" colspan="1"><italic><tp:taxon-name><tp:taxon-name-part taxon-name-part-type="genus" reg="Orbiniella">Orbiniella</tp:taxon-name-part><tp:taxon-name-part taxon-name-part-type="species" reg="griegi">griegi</tp:taxon-name-part></tp:taxon-name></italic> sp. nov.</th><th rowspan="1" colspan="1"><italic><tp:taxon-name><tp:taxon-name-part taxon-name-part-type="genus" reg="Orbiniella">Orbiniella</tp:taxon-name-part><tp:taxon-name-part taxon-name-part-type="species" reg="mayhemi">mayhemi</tp:taxon-name-part></tp:taxon-name></italic> sp. nov.</th><th rowspan="1" colspan="1"><italic><tp:taxon-name><tp:taxon-name-part taxon-name-part-type="genus" reg="Orbiniella">Orbiniella</tp:taxon-name-part><tp:taxon-name-part taxon-name-part-type="species" reg="parapari">parapari</tp:taxon-name-part></tp:taxon-name></italic> sp. nov.</th><th rowspan="1" colspan="1"><italic><tp:taxon-name><tp:taxon-name-part taxon-name-part-type="genus" reg="Orbiniella">Orbiniella</tp:taxon-name-part><tp:taxon-name-part taxon-name-part-type="species" reg="petersenae">petersenae</tp:taxon-name-part></tp:taxon-name></italic><italic>sensu stricto</italic> Parapar, Moreira &amp; Helgason, 2015</th></tr><tr><td rowspan="1" colspan="1">Prostomium</td><td rowspan="1" colspan="1">Broad</td><td rowspan="1" colspan="1">Broad</td><td rowspan="1" colspan="1">Broad or elongate</td><td rowspan="1" colspan="1">Broad or elongate</td></tr><tr><td rowspan="1" colspan="1">Nuchal organs</td><td rowspan="1" colspan="1">In patches</td><td rowspan="1" colspan="1">Not observed</td><td rowspan="1" colspan="1">One single congregation</td><td rowspan="1" colspan="1">One single congregation</td></tr><tr><td rowspan="1" colspan="1">Peristomial rings</td><td rowspan="1" colspan="1">First wider than second</td><td rowspan="1" colspan="1">first narrower than second</td><td rowspan="1" colspan="1">Both with same length or first narrower than second</td><td rowspan="1" colspan="1">Both with same length or first narrower than second</td></tr><tr><td rowspan="1" colspan="1">Segmental annulation pattern</td><td rowspan="1" colspan="1">One <abbrev xmlns:xlink="http://www.w3.org/1999/xlink" xlink:title="Narrow annuli between parapodia" id="ABBRID0EBVAG" xlink:type="simple">NA</abbrev> from <abbrev xmlns:xlink="http://www.w3.org/1999/xlink" xlink:title="Parapodium" id="ABBRID0EFVAG" xlink:type="simple">Par</abbrev> 1 until 6, two <abbrev xmlns:xlink="http://www.w3.org/1999/xlink" xlink:title="Narrow annuli between parapodia" id="ABBRID0EJVAG" xlink:type="simple">NA</abbrev> from <abbrev xmlns:xlink="http://www.w3.org/1999/xlink" xlink:title="Parapodium" id="ABBRID0ENVAG" xlink:type="simple">Par</abbrev> 6 until 8, and three <abbrev xmlns:xlink="http://www.w3.org/1999/xlink" xlink:title="Narrow annuli between parapodia" id="ABBRID0ERVAG" xlink:type="simple">NA</abbrev> from <abbrev xmlns:xlink="http://www.w3.org/1999/xlink" xlink:title="Parapodium" id="ABBRID0EVVAG" xlink:type="simple">Par</abbrev> 8 until <abbrev xmlns:xlink="http://www.w3.org/1999/xlink" xlink:title="Pygidium" id="ABBRID0EZVAG" xlink:type="simple">Pg</abbrev></td><td rowspan="1" colspan="1">One <abbrev xmlns:xlink="http://www.w3.org/1999/xlink" xlink:title="Narrow annuli between parapodia" id="ABBRID0EAWAG" xlink:type="simple">NA</abbrev> from <abbrev xmlns:xlink="http://www.w3.org/1999/xlink" xlink:title="Parapodium" id="ABBRID0EEWAG" xlink:type="simple">Par</abbrev> 1 until 5-6 and two <abbrev xmlns:xlink="http://www.w3.org/1999/xlink" xlink:title="Narrow annuli between parapodia" id="ABBRID0EIWAG" xlink:type="simple">NA</abbrev> from <abbrev xmlns:xlink="http://www.w3.org/1999/xlink" xlink:title="Parapodium" id="ABBRID0EMWAG" xlink:type="simple">Par</abbrev> 5-6 until end of <abbrev xmlns:xlink="http://www.w3.org/1999/xlink" xlink:title="Available fragment" id="ABBRID0EQWAG" xlink:type="simple">Af</abbrev> of the most complete specimen</td><td rowspan="1" colspan="1">One <abbrev xmlns:xlink="http://www.w3.org/1999/xlink" xlink:title="Narrow annuli between parapodia" id="ABBRID0EYWAG" xlink:type="simple">NA</abbrev> from <abbrev xmlns:xlink="http://www.w3.org/1999/xlink" xlink:title="Parapodium" id="ABBRID0E3WAG" xlink:type="simple">Par</abbrev> 1 until 5-6, two <abbrev xmlns:xlink="http://www.w3.org/1999/xlink" xlink:title="Narrow annuli between parapodia" id="ABBRID0EAXAG" xlink:type="simple">NA</abbrev> from <abbrev xmlns:xlink="http://www.w3.org/1999/xlink" xlink:title="Parapodium" id="ABBRID0EEXAG" xlink:type="simple">Par</abbrev> 5-6 until 10-14, and three <abbrev xmlns:xlink="http://www.w3.org/1999/xlink" xlink:title="Narrow annuli between parapodia" id="ABBRID0EIXAG" xlink:type="simple">NA</abbrev> from <abbrev xmlns:xlink="http://www.w3.org/1999/xlink" xlink:title="Parapodium" id="ABBRID0EMXAG" xlink:type="simple">Par</abbrev> 10-14 until <abbrev xmlns:xlink="http://www.w3.org/1999/xlink" xlink:title="Pygidium" id="ABBRID0EQXAG" xlink:type="simple">Pg</abbrev></td><td rowspan="1" colspan="1">One <abbrev xmlns:xlink="http://www.w3.org/1999/xlink" xlink:title="Narrow annuli between parapodia" id="ABBRID0EXXAG" xlink:type="simple">NA</abbrev> between <abbrev xmlns:xlink="http://www.w3.org/1999/xlink" xlink:title="Parapodium" id="ABBRID0E2XAG" xlink:type="simple">Par</abbrev> 1 and 2, two <abbrev xmlns:xlink="http://www.w3.org/1999/xlink" xlink:title="Narrow annuli between parapodia" id="ABBRID0E6XAG" xlink:type="simple">NA</abbrev> from <abbrev xmlns:xlink="http://www.w3.org/1999/xlink" xlink:title="Parapodium" id="ABBRID0EDYAG" xlink:type="simple">Par</abbrev> 2 until 5-6, and three <abbrev xmlns:xlink="http://www.w3.org/1999/xlink" xlink:title="Narrow annuli between parapodia" id="ABBRID0EHYAG" xlink:type="simple">NA</abbrev> from <abbrev xmlns:xlink="http://www.w3.org/1999/xlink" xlink:title="Parapodium" id="ABBRID0ELYAG" xlink:type="simple">Par</abbrev> 5-6 until <abbrev xmlns:xlink="http://www.w3.org/1999/xlink" xlink:title="Pygidium" id="ABBRID0EPYAG" xlink:type="simple">Pg</abbrev></td></tr><tr><td rowspan="1" colspan="1">Shape parapodia</td><td rowspan="1" colspan="1">Triangular</td><td rowspan="1" colspan="1">Rounded in the first chaetigers and triangular from CH7–CH10</td><td rowspan="1" colspan="1">Triangular or rounded in the first chaetigers and triangular from CH7–CH10</td><td rowspan="1" colspan="1">Triangular or rounded in the first chaetigers and triangular from CH7–CH10</td></tr><tr><td rowspan="1" colspan="1">Shape notopodia</td><td rowspan="1" colspan="1">Digitate (short)</td><td rowspan="1" colspan="1">Digitate (short) with slightly narrowing basal part</td><td rowspan="1" colspan="1">Digitate (short or long)</td><td rowspan="1" colspan="1">Digitate (short or long)</td></tr><tr><td rowspan="1" colspan="1">Capillaries</td><td rowspan="1" colspan="1">6-10 per bundle</td><td rowspan="1" colspan="1">6-10 per bundle</td><td rowspan="1" colspan="1">7-10 per bundle</td><td rowspan="1" colspan="1">7-10 per bundle</td></tr><tr><td rowspan="1" colspan="1">Spines</td><td rowspan="1" colspan="1">1-2 per ramus (short)</td><td rowspan="1" colspan="1">1-3 per ramus (short)</td><td rowspan="1" colspan="1">1-6 per ramus (long)</td><td rowspan="1" colspan="1">1-5 per ramus (short)</td></tr><tr><td rowspan="1" colspan="1">Pygidium</td><td rowspan="1" colspan="1">Four long lobes assembled together</td><td rowspan="1" colspan="1">Not observed</td><td rowspan="1" colspan="1">Four short and thick lobes</td><td rowspan="1" colspan="1">Four short lobes</td></tr><tr><td rowspan="1" colspan="1">Distribution</td><td rowspan="1" colspan="1">Norwegian shelf, Faroe-Iceland Ridge and SW Iceland</td><td rowspan="1" colspan="1">SW and SE Iceland</td><td rowspan="1" colspan="1">Iceland Sea and Norwegian Sea</td><td rowspan="1" colspan="1">Iceland Sea, Norwegian Sea and southern Greenland Sea</td></tr><tr><td rowspan="1" colspan="1">Depth</td><td rowspan="1" colspan="1">171-781 m</td><td rowspan="1" colspan="1">913-2505 m</td><td rowspan="1" colspan="1">1811-2832 m</td><td rowspan="1" colspan="1">1053-2407 m</td></tr></tbody></table></table-wrap><p><italic><tp:taxon-name><tp:taxon-name-part taxon-name-part-type="genus" reg="Orbiniella">Orbiniella</tp:taxon-name-part><tp:taxon-name-part taxon-name-part-type="species" reg="griegi">griegi</tp:taxon-name-part></tp:taxon-name></italic> sp. nov., together with <italic><tp:taxon-name><tp:taxon-name-part taxon-name-part-type="genus" reg="Orbiniella">O.</tp:taxon-name-part><tp:taxon-name-part taxon-name-part-type="species" reg="marionensis">marionensis</tp:taxon-name-part></tp:taxon-name></italic> Gillet, 1999, are unique among the known shallow water <italic><tp:taxon-name><tp:taxon-name-part taxon-name-part-type="genus" reg="Orbiniella">Orbiniella</tp:taxon-name-part></tp:taxon-name></italic> species in having notopodial postchaetal lobes and in having acicular spines in both noto- and neuropodia, as in the seven deep-sea species: <italic><tp:taxon-name><tp:taxon-name-part taxon-name-part-type="genus" reg="Orbiniella">O.</tp:taxon-name-part><tp:taxon-name-part taxon-name-part-type="species" reg="andeepia">andeepia</tp:taxon-name-part></tp:taxon-name></italic> Narayanaswamy &amp; Blake, 2005, from Antarctica, <italic><tp:taxon-name><tp:taxon-name-part taxon-name-part-type="genus" reg="Orbiniella">O.</tp:taxon-name-part><tp:taxon-name-part taxon-name-part-type="species" reg="longilobata">longilobata</tp:taxon-name-part></tp:taxon-name></italic> Blake, 2020, from South China Sea, <italic><tp:taxon-name><tp:taxon-name-part taxon-name-part-type="genus" reg="Orbiniella">O.</tp:taxon-name-part><tp:taxon-name-part taxon-name-part-type="species" reg="rugosa">rugosa</tp:taxon-name-part></tp:taxon-name></italic> Blake, 2020, from South China Sea, <italic><tp:taxon-name><tp:taxon-name-part taxon-name-part-type="genus" reg="Orbiniella">O.</tp:taxon-name-part><tp:taxon-name-part taxon-name-part-type="species" reg="tumida">tumida</tp:taxon-name-part></tp:taxon-name></italic> Blake, 2020, from the California continental slope, <italic><tp:taxon-name><tp:taxon-name-part taxon-name-part-type="genus" reg="Orbiniella">O.</tp:taxon-name-part><tp:taxon-name-part taxon-name-part-type="species" reg="abyssalis">abyssalis</tp:taxon-name-part></tp:taxon-name></italic> Blake, 2020, from the abyssal Pacific Ocean, <italic><tp:taxon-name><tp:taxon-name-part taxon-name-part-type="genus" reg="Orbiniella">O.</tp:taxon-name-part><tp:taxon-name-part taxon-name-part-type="species" reg="armata">armata</tp:taxon-name-part></tp:taxon-name></italic> Blake, 2021, from off South Carolina, and <italic><tp:taxon-name><tp:taxon-name-part taxon-name-part-type="genus" reg="Orbiniella">O.</tp:taxon-name-part><tp:taxon-name-part taxon-name-part-type="species" reg="mimica">mimica</tp:taxon-name-part></tp:taxon-name></italic> Blake, 2021, from NW Atlantic. <italic><tp:taxon-name><tp:taxon-name-part taxon-name-part-type="genus" reg="Orbiniella">Orbiniella</tp:taxon-name-part><tp:taxon-name-part taxon-name-part-type="species" reg="griegi">griegi</tp:taxon-name-part></tp:taxon-name></italic> sp. nov. differs from these species in having three narrow annuli between parapodia and a pygidium with four anal lobes assembled together and from <italic><tp:taxon-name><tp:taxon-name-part taxon-name-part-type="genus" reg="Orbiniella">O.</tp:taxon-name-part><tp:taxon-name-part taxon-name-part-type="species" reg="abyssalis">abyssalis</tp:taxon-name-part></tp:taxon-name></italic>, additionally, in having two peristomial segments instead of a single peristomial segment.</p></tp:treatment-sec><tp:treatment-sec sec-type="distribution" id="SECID0EEABG"><title>Distribution.</title><p>Norwegian coastal areas and shelf, Faroe-Island Ridge, and SW Iceland, 171–781 m (Fig. <xref ref-type="fig" rid="F3">3</xref>).</p></tp:treatment-sec><tp:treatment-sec sec-type="etymology" id="SECID0EOABG"><title>Etymology.</title><p>This species is named in honour of Edvard Grieg, the Norwegian musician born and raised in Bergen, the city where the present study was conducted.</p></tp:treatment-sec><tp:treatment-sec><!--Section generated to contain objects referenced in tp:taxon-treatment.--><fig id="F2" position="float" orientation="portrait"><object-id xmlns:xlink="http://www.w3.org/1999/xlink" content-type="doi" xlink:type="simple">10.3897/zookeys.1205.120300.figure2</object-id><object-id xmlns:xlink="http://www.w3.org/1999/xlink" content-type="arpha" xlink:type="simple">7B0E8551-66C0-5FCE-AD39-ED87B9B21B68</object-id><label>Figure 2.</label><caption><p>Schematic illustrations of the segmental annulation pattern and the shape of pygidial lobes in the studied <italic><tp:taxon-name><tp:taxon-name-part taxon-name-part-type="genus" reg="Orbiniella">Orbiniella</tp:taxon-name-part></tp:taxon-name></italic> species. Exact borders between the body segments are hard to define, the number of narrow annuli between parapodia that are used in species diagnoses are shown in grey colour <bold>A</bold><italic><tp:taxon-name><tp:taxon-name-part taxon-name-part-type="genus" reg="Orbiniella">Orbiniella</tp:taxon-name-part><tp:taxon-name-part taxon-name-part-type="species" reg="griegi">griegi</tp:taxon-name-part></tp:taxon-name></italic> Meca &amp; Budaeva, sp. nov. (Shallow) <bold>B</bold><italic><tp:taxon-name><tp:taxon-name-part taxon-name-part-type="genus" reg="Orbiniella">Orbiniella</tp:taxon-name-part><tp:taxon-name-part taxon-name-part-type="species" reg="mayhemi">mayhemi</tp:taxon-name-part></tp:taxon-name></italic> Meca &amp; Budaeva, sp. nov. (Deep 3) <bold>C</bold><italic><tp:taxon-name><tp:taxon-name-part taxon-name-part-type="genus" reg="Orbiniella">Orbiniella</tp:taxon-name-part><tp:taxon-name-part taxon-name-part-type="species" reg="parapari">parapari</tp:taxon-name-part></tp:taxon-name></italic> Meca &amp; Budaeva, sp. nov. (Deep 2) <bold>D</bold><italic><tp:taxon-name><tp:taxon-name-part taxon-name-part-type="genus" reg="Orbiniella">Orbiniella</tp:taxon-name-part><tp:taxon-name-part taxon-name-part-type="species" reg="petersenae">petersenae</tp:taxon-name-part></tp:taxon-name></italic> sensu stricto (Deep 1) <bold>E</bold><italic><tp:taxon-name><tp:taxon-name-part taxon-name-part-type="genus" reg="Orbiniella">Orbiniella</tp:taxon-name-part></tp:taxon-name></italic> sp. (Deep 4). Abbreviations: al: anal lobes; na: narrow annuli; per: peristomium; pg: pygidium; pr: prostomium; p1–p12: parapodia number in the anterior body region.</p></caption><graphic xmlns:xlink="http://www.w3.org/1999/xlink" xlink:href="zookeys-1205-051_article-120300__-g002.jpg" position="float" orientation="portrait" xlink:type="simple" id="oo_1074842.jpg"><uri content-type="original_file" xlink:type="simple">https://binary.pensoft.net/fig/1074842</uri></graphic></fig></tp:treatment-sec><ref-list><ref id="B29"><mixed-citation xmlns:xlink="http://www.w3.org/1999/xlink" xlink:type="simple"><person-group><name name-style="western"><surname>Parapar</surname><given-names>J</given-names></name><name name-style="western"><surname>Moreira</surname><given-names>J</given-names></name><name name-style="western"><surname>Helgason</surname><given-names>GV</given-names></name></person-group> (<year>2015</year>) <article-title>First record of genus <italic><tp:taxon-name><tp:taxon-name-part taxon-name-part-type="genus">Orbiniella</tp:taxon-name-part></tp:taxon-name></italic> Day, 1954 (<tp:taxon-name><tp:taxon-name-part taxon-name-part-type="class">Polychaeta</tp:taxon-name-part></tp:taxon-name>: <tp:taxon-name><tp:taxon-name-part taxon-name-part-type="family">Orbiniidae</tp:taxon-name-part></tp:taxon-name>) in North Atlantic Ocean with the description of a new species.</article-title><source>Zootaxa</source><volume>4006</volume>(<issue>2</issue>): <fpage>330</fpage>–<lpage>346</lpage>. <ext-link xlink:href="10.11646/zootaxa.4006.2.5" ext-link-type="doi" xlink:type="simple">https://doi.org/10.11646/zootaxa.4006.2.5</ext-link></mixed-citation></ref></ref-list></tp:taxon-treatment>
