# Supplementary material for: ﻿Diversity of Orbiniella (Orbiniidae, Annelida) in the North Atlantic and the Arctic
Source: Zookeys. 2024 Jun 20;1205:51–88. doi: 10.3897/zookeys.1205.120300 (PMC11211660; doi:10.3897/zookeys.1205.120300)
Supplement: XML Treatment for Orbiniella mayhemi [file zookeys.1205.120300-treatment3.xml]

<!DOCTYPE tp:taxon-treatment
  PUBLIC "-//TaxonX//DTD Taxonomic Treatment Publishing DTD v0 20100105//EN" "tax-treatment-NSO.dtd">
<tp:taxon-treatment xmlns:tp="http://www.plazi.org/taxpub"><tp:treatment-meta><kwd-group><label>Taxon classification</label><kwd>
                <named-content content-type="kingdom">Animalia</named-content>
              </kwd><kwd>
                <named-content content-type="order">Orbiniida</named-content>
              </kwd><kwd>
                <named-content content-type="family">Orbiniidae</named-content>
              </kwd></kwd-group><mixed-citation publication-type="journal"><person-group><name><surname>Meca</surname><given-names>Miguel A.</given-names></name><name><surname>Kongsrud</surname><given-names>Jon Anders</given-names></name><name><surname>Kongshavn</surname><given-names>Katrine</given-names></name><name><surname>Alvestad</surname><given-names>Tom</given-names></name><name><surname>Meißner</surname><given-names>Karin</given-names></name><name><surname>Budaeva</surname><given-names>Nataliya</given-names></name></person-group><article-title>﻿Diversity of <italic><tp:taxon-name><tp:taxon-name-part taxon-name-part-type="genus" reg="Orbiniella">Orbiniella</tp:taxon-name-part></tp:taxon-name></italic> (<tp:taxon-name><tp:taxon-name-part taxon-name-part-type="family">Orbiniidae</tp:taxon-name-part></tp:taxon-name>, <tp:taxon-name><tp:taxon-name-part taxon-name-part-type="phylum">Annelida</tp:taxon-name-part></tp:taxon-name>) in the North Atlantic and the Arctic</article-title><source>Zookeys</source><day>20</day><month>06</month><year>2024</year><volume>1205</volume><fpage>51</fpage><lpage>88</lpage><pub-id pub-id-type="doi">10.3897/zookeys.1205.120300</pub-id></mixed-citation></tp:treatment-meta><tp:nomenclature><label>﻿</label><tp:taxon-name>
              <object-id xmlns:xlink="http://www.w3.org/1999/xlink" content-type="arpha" xlink:type="simple">6BE73540-FD8B-531E-8382-42CEB978411A</object-id>
              <tp:taxon-name-part taxon-name-part-type="genus" reg="Orbiniella">Orbiniella</tp:taxon-name-part>
              <tp:taxon-name-part taxon-name-part-type="species" reg="mayhemi">mayhemi</tp:taxon-name-part>
              <object-id xmlns:xlink="http://www.w3.org/1999/xlink" content-type="zoobank" xlink:type="simple">https://zoobank.org/E68E6555-FA57-436A-BA90-C6EF1A4C2C32</object-id>
            </tp:taxon-name><tp:taxon-authority>Meca &amp; Budaeva, sp. nov.</tp:taxon-authority><xref ref-type="fig" rid="F6">Figs 6</xref><xref ref-type="fig" rid="F7">, 7</xref></tp:nomenclature><tp:treatment-sec sec-type="Clade" id="SECID0EECBG"><title>Clade.</title><p>Deep 3.</p></tp:treatment-sec><tp:treatment-sec sec-type="type material" id="SECID0EJCBG"><title>Type material examined.</title><p><bold><italic>Holotype</italic></bold><abbrev xmlns:xlink="http://www.w3.org/1999/xlink" xlink:title="Senckenberg Museum of Frankfurt, Germany" id="ABBRID0EUCBG" xlink:type="simple">SMF</abbrev> 32627 (DNA voucher Orbi19). <bold><italic>Paratypes</italic></bold><abbrev xmlns:xlink="http://www.w3.org/1999/xlink" xlink:title="Senckenberg Museum of Frankfurt, Germany" id="ABBRID0E2CBG" xlink:type="simple">SMF</abbrev> 32588 (1 paratype); <abbrev xmlns:xlink="http://www.w3.org/1999/xlink" xlink:title="Senckenberg Museum of Frankfurt, Germany" id="ABBRID0E6CBG" xlink:type="simple">SMF</abbrev> 32628 (1 paratype on <abbrev xmlns:xlink="http://www.w3.org/1999/xlink" xlink:title="Scanning Electron Microscopy" id="ABBRID0EDDBG" xlink:type="simple">SEM</abbrev> stub); <abbrev xmlns:xlink="http://www.w3.org/1999/xlink" xlink:title="Senckenberg Museum of Frankfurt, Germany" id="ABBRID0EHDBG" xlink:type="simple">SMF</abbrev> 32630 (1 paratype); <abbrev xmlns:xlink="http://www.w3.org/1999/xlink" xlink:title="Senckenberg Museum of Frankfurt, Germany" id="ABBRID0ELDBG" xlink:type="simple">SMF</abbrev> 32640 (1 paratype on <abbrev xmlns:xlink="http://www.w3.org/1999/xlink" xlink:title="Scanning Electron Microscopy" id="ABBRID0EPDBG" xlink:type="simple">SEM</abbrev> stub, DNA voucher Orbi18); <abbrev xmlns:xlink="http://www.w3.org/1999/xlink" xlink:title="Department of Natural History, University Museum of Bergen, University of Bergen, Norway" id="ABBRID0ETDBG" xlink:type="simple">ZMBN</abbrev> 157433 (1 paratype, DNA voucher Orbi3).</p></tp:treatment-sec><tp:treatment-sec sec-type="material" id="SECID0EXDBG"><title>Other material examined.</title><p><abbrev xmlns:xlink="http://www.w3.org/1999/xlink" xlink:title="Department of Natural History, University Museum of Bergen, University of Bergen, Norway" id="ABBRID0E4DBG" xlink:type="simple">ZMBN</abbrev> 157432 (3 spms).</p></tp:treatment-sec><tp:treatment-sec sec-type="diagnosis" id="SECID0EBEBG"><title>Diagnosis.</title><p>An <italic><tp:taxon-name><tp:taxon-name-part taxon-name-part-type="genus" reg="Orbiniella">Orbiniella</tp:taxon-name-part></tp:taxon-name></italic> with segmental annulation pattern as follows: one narrow annulus between parapodia from parapodium 1 until 5 or 6 and two narrow annuli between parapodia from parapodium 5 or 6 until end of available fragment of the most complete specimen. Acicular spines short and stout, up to three in both noto- and neuropodia. Pygidium not observed.</p></tp:treatment-sec><tp:treatment-sec sec-type="type locality" id="SECID0EOEBG"><title>Type locality.</title><p>Irminger Basin, SW Iceland, NE Atlantic, <named-content xmlns:xlink="http://www.w3.org/1999/xlink" content-type="dwc:verbatimCoordinates" xlink:type="simple"><named-content content-type="geo-json" specific-use="{&#34;type&#34;:&#34;Point&#34;,&#34;coordinates&#34;:[-28.095000,62.988800]}" id="NCID0EXEBG" xlink:type="simple">62.9888, -28.0950</named-content></named-content>, 1588 m (Fig. <xref ref-type="fig" rid="F6">6</xref>).</p></tp:treatment-sec><tp:treatment-sec sec-type="description" id="SECID0EAFBG"><title>Description</title><p>(based on type specimens). Holotype incomplete with 14 chaetigers, 3.0 mm long and 0.36 mm wide at level of chaetiger 6. Body elongated and narrow, uniformly wide. Pigmentation lacking in all analysed specimens.</p><p>Prostomium broad with rounded anterior margin, without eyespots or nuchal organs (Fig. <xref ref-type="fig" rid="F7">7A</xref>). Peristomium with two prominent achaetous segments, first segment shorter than second segment, distinctly separated from each other and first chaetiger by a narrow annulus (Fig. <xref ref-type="fig" rid="F7">7A</xref>). Anterior chaetigers short, becoming longer and more square-shaped from chaetiger 7–10 onwards. Segmental annulation pattern: one narrow annulus between parapodia from parapodium 1 until 5 or 6 and two narrow annuli between parapodia from parapodium 5 or 6 until end of available fragment of most complete specimen (Fig. <xref ref-type="fig" rid="F7">7E, F</xref>). Posterior part and pygidium not observed.</p><fig id="F6" position="float" orientation="portrait"><object-id xmlns:xlink="http://www.w3.org/1999/xlink" content-type="doi" xlink:type="simple">10.3897/zookeys.1205.120300.figure6</object-id><object-id xmlns:xlink="http://www.w3.org/1999/xlink" content-type="arpha" xlink:type="simple">BC6FAA9B-0F68-58C2-9AFC-01C9F9C70CA3</object-id><label>Figure 6.</label><caption><p>Distribution of <italic><tp:taxon-name><tp:taxon-name-part taxon-name-part-type="genus" reg="Orbiniella">Orbiniella</tp:taxon-name-part><tp:taxon-name-part taxon-name-part-type="species" reg="mayhemi">mayhemi</tp:taxon-name-part></tp:taxon-name></italic> Meca &amp; Budaeva, sp. nov. Black lines – Greenland-Scotland Ridge (GSR), star – type locality and the station with examined morphology and molecular data, white plusses – stations with examined morphology.</p></caption><graphic xmlns:xlink="http://www.w3.org/1999/xlink" xlink:href="zookeys-1205-051_article-120300__-g006.jpg" position="float" orientation="portrait" xlink:type="simple" id="oo_1074846.jpg"><uri content-type="original_file" xlink:type="simple">https://binary.pensoft.net/fig/1074846</uri></graphic></fig><fig id="F7" position="float" orientation="portrait"><object-id xmlns:xlink="http://www.w3.org/1999/xlink" content-type="doi" xlink:type="simple">10.3897/zookeys.1205.120300.figure7</object-id><object-id xmlns:xlink="http://www.w3.org/1999/xlink" content-type="arpha" xlink:type="simple">7716D5A0-0826-5F76-99F1-17F910F052E6</object-id><label>Figure 7.</label><caption><p><italic><tp:taxon-name><tp:taxon-name-part taxon-name-part-type="genus" reg="Orbiniella">Orbiniella</tp:taxon-name-part><tp:taxon-name-part taxon-name-part-type="species" reg="mayhemi">mayhemi</tp:taxon-name-part></tp:taxon-name></italic> Meca &amp; Budaeva, sp. nov. <abbrev xmlns:xlink="http://www.w3.org/1999/xlink" xlink:title="Scanning Electron Microscopy" id="ABBRID0E5GBG" xlink:type="simple">SEM</abbrev><bold>A</bold> paratype <abbrev xmlns:xlink="http://www.w3.org/1999/xlink" xlink:title="Senckenberg Museum of Frankfurt, Germany" id="ABBRID0EEHBG" xlink:type="simple">SMF</abbrev> 32640, anterior end, dorsal view <bold>B</bold> paratype <abbrev xmlns:xlink="http://www.w3.org/1999/xlink" xlink:title="Senckenberg Museum of Frankfurt, Germany" id="ABBRID0EKHBG" xlink:type="simple">SMF</abbrev> 32640, notopodium of chaetiger 7 showing notopodial lobe and capillaries <bold>C</bold> paratype <abbrev xmlns:xlink="http://www.w3.org/1999/xlink" xlink:title="Senckenberg Museum of Frankfurt, Germany" id="ABBRID0EQHBG" xlink:type="simple">SMF</abbrev> 32628, neuropodium of chaetiger 5 showing acicular spines and capillaries <bold>D</bold> paratype <abbrev xmlns:xlink="http://www.w3.org/1999/xlink" xlink:title="Senckenberg Museum of Frankfurt, Germany" id="ABBRID0EWHBG" xlink:type="simple">SMF</abbrev> 32640, capillary chaetae <bold>E</bold> paratype <abbrev xmlns:xlink="http://www.w3.org/1999/xlink" xlink:title="Senckenberg Museum of Frankfurt, Germany" id="ABBRID0E3HBG" xlink:type="simple">SMF</abbrev> 32640, anterior fragment showing narrow annuli between parapodia 1 and 10, dorsal view <bold>F</bold> paratype <abbrev xmlns:xlink="http://www.w3.org/1999/xlink" xlink:title="Senckenberg Museum of Frankfurt, Germany" id="ABBRID0ECIBG" xlink:type="simple">SMF</abbrev> 32628, anterior fragment showing narrow annuli between parapodia 1 and 14, ventral view. White arrow in <bold>B</bold>: Start of crenulation in capillary chaeta. Abbreviations: Ac: acicular spines; Np: notopodial lobe; Par1: first parapodium; Par5: fifth parapodium. Scale bars: 100 μm (<bold>A, E</bold>); 20 μm (<bold>B, C</bold>); 10 μm (<bold>D</bold>); 200 μm (<bold>F</bold>).</p></caption><graphic xmlns:xlink="http://www.w3.org/1999/xlink" xlink:href="zookeys-1205-051_article-120300__-g007.jpg" position="float" orientation="portrait" xlink:type="simple" id="oo_1074847.jpg"><uri content-type="original_file" xlink:type="simple">https://binary.pensoft.net/fig/1074847</uri></graphic></fig><p>Parapodia biramous, wider than long, with postchaetal notopodial lobes short, digitate with slightly narrowing basal part, from chaetiger 1 (Fig. <xref ref-type="fig" rid="F7">7B</xref>). Postchaetal neuropodial lobes absent. Crenulated capillary chaetae and acicular spines present in both rami from chaetiger 1. Capillaries equal in length to body width and numerous (6–8 per bundle) in anterior segments; shorter and reduced in number in posterior segments. Capillary chaetae with crenulation occurring on one side along whole chaeta or along half of its length (Fig. <xref ref-type="fig" rid="F7">7D</xref>). Acicular spines short, stout, and smooth, up to three per ramus (Fig. <xref ref-type="fig" rid="F7">7C</xref>).</p></tp:treatment-sec><tp:treatment-sec sec-type="variation" id="SECID0EDJBG"><title>Variation.</title><p>The holotype and most of the paratypes shared the same morphology. However, some paratypes presented more numerous (7–10 per bundle) and longer (longer than body width) capillaries in anterior segments.</p></tp:treatment-sec><tp:treatment-sec sec-type="remarks" id="SECID0EIJBG"><title>Remarks.</title><p><italic><tp:taxon-name><tp:taxon-name-part taxon-name-part-type="genus" reg="Orbiniella">Orbiniella</tp:taxon-name-part><tp:taxon-name-part taxon-name-part-type="species" reg="mayhemi">mayhemi</tp:taxon-name-part></tp:taxon-name></italic> sp. nov. differs from the other three species described in this work (i.e., <italic><tp:taxon-name><tp:taxon-name-part taxon-name-part-type="genus" reg="Orbiniella">O.</tp:taxon-name-part><tp:taxon-name-part taxon-name-part-type="species" reg="griegi">griegi</tp:taxon-name-part></tp:taxon-name></italic> sp. nov., <italic><tp:taxon-name><tp:taxon-name-part taxon-name-part-type="genus" reg="Orbiniella">O.</tp:taxon-name-part><tp:taxon-name-part taxon-name-part-type="species" reg="parapari">parapari</tp:taxon-name-part></tp:taxon-name></italic> sp. nov., and <italic><tp:taxon-name><tp:taxon-name-part taxon-name-part-type="genus" reg="Orbiniella">O.</tp:taxon-name-part><tp:taxon-name-part taxon-name-part-type="species" reg="petersenae">petersenae</tp:taxon-name-part></tp:taxon-name></italic> sensu stricto) in having a body region bearing two narrow annuli between parapodia more extensive than in the other three species. <italic><tp:taxon-name><tp:taxon-name-part taxon-name-part-type="genus" reg="Orbiniella">Orbiniella</tp:taxon-name-part><tp:taxon-name-part taxon-name-part-type="species" reg="mayhemi">mayhemi</tp:taxon-name-part></tp:taxon-name></italic> sp. nov. also bears short, stout, and smooth spines as <italic><tp:taxon-name><tp:taxon-name-part taxon-name-part-type="genus" reg="Orbiniella">O.</tp:taxon-name-part><tp:taxon-name-part taxon-name-part-type="species" reg="griegi">griegi</tp:taxon-name-part></tp:taxon-name></italic> sp. nov. and <italic><tp:taxon-name><tp:taxon-name-part taxon-name-part-type="genus" reg="Orbiniella">O.</tp:taxon-name-part><tp:taxon-name-part taxon-name-part-type="species" reg="petersenae">petersenae</tp:taxon-name-part></tp:taxon-name></italic> sensu stricto, but differing in number (i.e., 1–3 per ramus in <italic><tp:taxon-name><tp:taxon-name-part taxon-name-part-type="genus" reg="Orbiniella">O.</tp:taxon-name-part><tp:taxon-name-part taxon-name-part-type="species" reg="mayhemi">mayhemi</tp:taxon-name-part></tp:taxon-name></italic> sp. nov.; 1 or 2 in <italic><tp:taxon-name><tp:taxon-name-part taxon-name-part-type="genus" reg="Orbiniella">O.</tp:taxon-name-part><tp:taxon-name-part taxon-name-part-type="species" reg="griegi">griegi</tp:taxon-name-part></tp:taxon-name></italic> sp. nov., and 1–5 in <italic><tp:taxon-name><tp:taxon-name-part taxon-name-part-type="genus" reg="Orbiniella">O.</tp:taxon-name-part><tp:taxon-name-part taxon-name-part-type="species" reg="petersenae">petersenae</tp:taxon-name-part></tp:taxon-name></italic> sensu stricto).</p><p>Similarly to <italic><tp:taxon-name><tp:taxon-name-part taxon-name-part-type="genus" reg="Orbiniella">O.</tp:taxon-name-part><tp:taxon-name-part taxon-name-part-type="species" reg="griegi">griegi</tp:taxon-name-part></tp:taxon-name></italic> sp. nov., <italic><tp:taxon-name><tp:taxon-name-part taxon-name-part-type="genus" reg="Orbiniella">Orbiniella</tp:taxon-name-part><tp:taxon-name-part taxon-name-part-type="species" reg="mayhemi">mayhemi</tp:taxon-name-part></tp:taxon-name></italic> sp. nov. resembles the seven deep-sea congeners <italic><tp:taxon-name><tp:taxon-name-part taxon-name-part-type="genus" reg="Orbiniella">O.</tp:taxon-name-part><tp:taxon-name-part taxon-name-part-type="species" reg="andeepia">andeepia</tp:taxon-name-part></tp:taxon-name></italic>, <italic><tp:taxon-name><tp:taxon-name-part taxon-name-part-type="genus" reg="Orbiniella">O.</tp:taxon-name-part><tp:taxon-name-part taxon-name-part-type="species" reg="longilobata">longilobata</tp:taxon-name-part></tp:taxon-name></italic>, <italic><tp:taxon-name><tp:taxon-name-part taxon-name-part-type="genus" reg="Orbiniella">O.</tp:taxon-name-part><tp:taxon-name-part taxon-name-part-type="species" reg="rugosa">rugosa</tp:taxon-name-part></tp:taxon-name></italic>, <italic><tp:taxon-name><tp:taxon-name-part taxon-name-part-type="genus" reg="Orbiniella">O.</tp:taxon-name-part><tp:taxon-name-part taxon-name-part-type="species" reg="tumida">tumida</tp:taxon-name-part></tp:taxon-name></italic>, <italic><tp:taxon-name><tp:taxon-name-part taxon-name-part-type="genus" reg="Orbiniella">O.</tp:taxon-name-part><tp:taxon-name-part taxon-name-part-type="species" reg="abyssalis">abyssalis</tp:taxon-name-part></tp:taxon-name></italic>, <italic><tp:taxon-name><tp:taxon-name-part taxon-name-part-type="genus" reg="Orbiniella">O.</tp:taxon-name-part><tp:taxon-name-part taxon-name-part-type="species" reg="armata">armata</tp:taxon-name-part></tp:taxon-name></italic>, and <italic><tp:taxon-name><tp:taxon-name-part taxon-name-part-type="genus" reg="Orbiniella">O.</tp:taxon-name-part><tp:taxon-name-part taxon-name-part-type="species" reg="mimica">mimica</tp:taxon-name-part></tp:taxon-name></italic> in having notopodial postchaetal lobe and in having acicular spines in both noto- and neuropodia. However, <italic><tp:taxon-name><tp:taxon-name-part taxon-name-part-type="genus" reg="Orbiniella">O.</tp:taxon-name-part><tp:taxon-name-part taxon-name-part-type="species" reg="mayhemi">mayhemi</tp:taxon-name-part></tp:taxon-name></italic> sp. nov. differs from <italic><tp:taxon-name><tp:taxon-name-part taxon-name-part-type="genus" reg="Orbiniella">O.</tp:taxon-name-part><tp:taxon-name-part taxon-name-part-type="species" reg="abyssalis">abyssalis</tp:taxon-name-part></tp:taxon-name></italic> in having two peristomial segments instead of a single peristomial segment. Among these seven deep-sea species, <italic><tp:taxon-name><tp:taxon-name-part taxon-name-part-type="genus" reg="Orbiniella">O.</tp:taxon-name-part><tp:taxon-name-part taxon-name-part-type="species" reg="mimica">mimica</tp:taxon-name-part></tp:taxon-name></italic> is the closest geographically with <italic><tp:taxon-name><tp:taxon-name-part taxon-name-part-type="genus" reg="Orbiniella">O.</tp:taxon-name-part><tp:taxon-name-part taxon-name-part-type="species" reg="mayhemi">mayhemi</tp:taxon-name-part></tp:taxon-name></italic> sp. nov. (NW vs NE Atlantic, respectively), being similar in having one or two narrow annuli between parapodia and up to three acicular spines. <italic><tp:taxon-name><tp:taxon-name-part taxon-name-part-type="genus" reg="Orbiniella">Orbiniella</tp:taxon-name-part><tp:taxon-name-part taxon-name-part-type="species" reg="mimica">mimica</tp:taxon-name-part></tp:taxon-name></italic> differs, however, in presenting a papillated dorsal surface on the prostomium and numerous glands in the parapodia and chaetal segments instead of a smooth surface and a uniform digitate notopodial postchaetal lobe instead of a lobe narrowing basally.</p></tp:treatment-sec><tp:treatment-sec sec-type="distribution" id="SECID0EYRBG"><title>Distribution.</title><p>From SW to SE Iceland, 913–2505 m (Fig. <xref ref-type="fig" rid="F6">6</xref>).</p></tp:treatment-sec><tp:treatment-sec sec-type="etymology" id="SECID0ECSBG"><title>Etymology.</title><p>The species is named in honour to the Norwegian Black Metal band from Oslo, Mayhem, one of the bands that most contributed to the development of the Norwegian Black Metal in the 90-s. MAM was listening to their music to endure the darkest hours in the lab.</p></tp:treatment-sec></tp:taxon-treatment>
