# Supplementary material for: ﻿Diversity of Orbiniella (Orbiniidae, Annelida) in the North Atlantic and the Arctic
Source: Zookeys. 2024 Jun 20;1205:51–88. doi: 10.3897/zookeys.1205.120300 (PMC11211660; doi:10.3897/zookeys.1205.120300)
Supplement: XML Treatment for Orbiniella parapari [file zookeys.1205.120300-treatment4.xml]

<!DOCTYPE tp:taxon-treatment
  PUBLIC "-//TaxonX//DTD Taxonomic Treatment Publishing DTD v0 20100105//EN" "tax-treatment-NSO.dtd">
<tp:taxon-treatment xmlns:tp="http://www.plazi.org/taxpub"><tp:treatment-meta><kwd-group><label>Taxon classification</label><kwd>
                <named-content content-type="kingdom">Animalia</named-content>
              </kwd><kwd>
                <named-content content-type="order">Orbiniida</named-content>
              </kwd><kwd>
                <named-content content-type="family">Orbiniidae</named-content>
              </kwd></kwd-group><mixed-citation publication-type="journal"><person-group><name><surname>Meca</surname><given-names>Miguel A.</given-names></name><name><surname>Kongsrud</surname><given-names>Jon Anders</given-names></name><name><surname>Kongshavn</surname><given-names>Katrine</given-names></name><name><surname>Alvestad</surname><given-names>Tom</given-names></name><name><surname>Meißner</surname><given-names>Karin</given-names></name><name><surname>Budaeva</surname><given-names>Nataliya</given-names></name></person-group><article-title>﻿Diversity of <italic><tp:taxon-name><tp:taxon-name-part taxon-name-part-type="genus" reg="Orbiniella">Orbiniella</tp:taxon-name-part></tp:taxon-name></italic> (<tp:taxon-name><tp:taxon-name-part taxon-name-part-type="family">Orbiniidae</tp:taxon-name-part></tp:taxon-name>, <tp:taxon-name><tp:taxon-name-part taxon-name-part-type="phylum">Annelida</tp:taxon-name-part></tp:taxon-name>) in the North Atlantic and the Arctic</article-title><source>Zookeys</source><day>20</day><month>06</month><year>2024</year><volume>1205</volume><fpage>51</fpage><lpage>88</lpage><pub-id pub-id-type="doi">10.3897/zookeys.1205.120300</pub-id></mixed-citation></tp:treatment-meta><tp:nomenclature><label>﻿</label><tp:taxon-name>
              <object-id xmlns:xlink="http://www.w3.org/1999/xlink" content-type="arpha" xlink:type="simple">7D61251D-A090-562E-9F19-351C8F029416</object-id>
              <tp:taxon-name-part taxon-name-part-type="genus" reg="Orbiniella">Orbiniella</tp:taxon-name-part>
              <tp:taxon-name-part taxon-name-part-type="species" reg="parapari">parapari</tp:taxon-name-part>
              <object-id xmlns:xlink="http://www.w3.org/1999/xlink" content-type="zoobank" xlink:type="simple">https://zoobank.org/CD7DFB4F-57FD-46C4-A575-1135877C7B91</object-id>
            </tp:taxon-name><tp:taxon-authority>Meca &amp; Budaeva, sp. nov.</tp:taxon-authority><xref ref-type="fig" rid="F8">Figs 8</xref><xref ref-type="fig" rid="F9">, 9</xref><xref ref-type="fig" rid="F10">, 10</xref><tp:nomenclature-citation-list><tp:nomenclature-citation><tp:taxon-name>
                  <tp:taxon-name-part taxon-name-part-type="genus" reg="Orbiniella">Orbiniella</tp:taxon-name-part>
                  <tp:taxon-name-part taxon-name-part-type="species" reg="petersenae">petersenae</tp:taxon-name-part>
                </tp:taxon-name><comment>: <xref ref-type="bibr" rid="B29">Parapar et al. (2015)</xref>: 333–343, figs 3–9 (in part).</comment></tp:nomenclature-citation></tp:nomenclature-citation-list></tp:nomenclature><tp:treatment-sec sec-type="Clade" id="SECID0EOUBG"><title>Clade.</title><p>Deep 2.</p></tp:treatment-sec><tp:treatment-sec sec-type="type material" id="SECID0ETUBG"><title>Type material examined.</title><p><bold><italic>Holotype</italic></bold><abbrev xmlns:xlink="http://www.w3.org/1999/xlink" xlink:title="Department of Natural History, University Museum of Bergen, University of Bergen, Norway" id="ABBRID0E5UBG" xlink:type="simple">ZMBN</abbrev> 157405 (DNA voucher Orbi40). <bold><italic>Paratypes</italic></bold><abbrev xmlns:xlink="http://www.w3.org/1999/xlink" xlink:title="Department of Natural History, University Museum of Bergen, University of Bergen, Norway" id="ABBRID0EFVBG" xlink:type="simple">ZMBN</abbrev> 157406 (8 paratypes); <abbrev xmlns:xlink="http://www.w3.org/1999/xlink" xlink:title="Department of Natural History, University Museum of Bergen, University of Bergen, Norway" id="ABBRID0EJVBG" xlink:type="simple">ZMBN</abbrev> 157407 (1 paratype on <abbrev xmlns:xlink="http://www.w3.org/1999/xlink" xlink:title="Scanning Electron Microscopy" id="ABBRID0ENVBG" xlink:type="simple">SEM</abbrev> stub); <abbrev xmlns:xlink="http://www.w3.org/1999/xlink" xlink:title="Department of Natural History, University Museum of Bergen, University of Bergen, Norway" id="ABBRID0ERVBG" xlink:type="simple">ZMBN</abbrev> 157408 (9 paratypes); <abbrev xmlns:xlink="http://www.w3.org/1999/xlink" xlink:title="Department of Natural History, University Museum of Bergen, University of Bergen, Norway" id="ABBRID0EVVBG" xlink:type="simple">ZMBN</abbrev> 157409 (2 paratypes on <abbrev xmlns:xlink="http://www.w3.org/1999/xlink" xlink:title="Scanning Electron Microscopy" id="ABBRID0EZVBG" xlink:type="simple">SEM</abbrev> stub); <abbrev xmlns:xlink="http://www.w3.org/1999/xlink" xlink:title="Department of Natural History, University Museum of Bergen, University of Bergen, Norway" id="ABBRID0E4VBG" xlink:type="simple">ZMBN</abbrev> 157410 (1 paratype on <abbrev xmlns:xlink="http://www.w3.org/1999/xlink" xlink:title="Scanning Electron Microscopy" id="ABBRID0EBWBG" xlink:type="simple">SEM</abbrev> stub); <abbrev xmlns:xlink="http://www.w3.org/1999/xlink" xlink:title="Department of Natural History, University Museum of Bergen, University of Bergen, Norway" id="ABBRID0EFWBG" xlink:type="simple">ZMBN</abbrev> 157411 (1 paratype, DNA voucher Orbi37); <abbrev xmlns:xlink="http://www.w3.org/1999/xlink" xlink:title="Department of Natural History, University Museum of Bergen, University of Bergen, Norway" id="ABBRID0EJWBG" xlink:type="simple">ZMBN</abbrev> 157412 (1 paratype on <abbrev xmlns:xlink="http://www.w3.org/1999/xlink" xlink:title="Scanning Electron Microscopy" id="ABBRID0ENWBG" xlink:type="simple">SEM</abbrev> stub, DNA voucher Orbi38); <abbrev xmlns:xlink="http://www.w3.org/1999/xlink" xlink:title="Department of Natural History, University Museum of Bergen, University of Bergen, Norway" id="ABBRID0ERWBG" xlink:type="simple">ZMBN</abbrev> 157413 (1 paratype on <abbrev xmlns:xlink="http://www.w3.org/1999/xlink" xlink:title="Scanning Electron Microscopy" id="ABBRID0EVWBG" xlink:type="simple">SEM</abbrev> stub, DNA voucher Orbi38); <abbrev xmlns:xlink="http://www.w3.org/1999/xlink" xlink:title="Department of Natural History, University Museum of Bergen, University of Bergen, Norway" id="ABBRID0EZWBG" xlink:type="simple">ZMBN</abbrev> 157414 (3 paratypes); <abbrev xmlns:xlink="http://www.w3.org/1999/xlink" xlink:title="Department of Natural History, University Museum of Bergen, University of Bergen, Norway" id="ABBRID0E4WBG" xlink:type="simple">ZMBN</abbrev> 157415 (4 paratypes); <abbrev xmlns:xlink="http://www.w3.org/1999/xlink" xlink:title="Department of Natural History, University Museum of Bergen, University of Bergen, Norway" id="ABBRID0EBXBG" xlink:type="simple">ZMBN</abbrev> 157416 (1 paratype); <abbrev xmlns:xlink="http://www.w3.org/1999/xlink" xlink:title="Department of Natural History, University Museum of Bergen, University of Bergen, Norway" id="ABBRID0EFXBG" xlink:type="simple">ZMBN</abbrev> 157417 (1 paratype); <abbrev xmlns:xlink="http://www.w3.org/1999/xlink" xlink:title="Department of Natural History, University Museum of Bergen, University of Bergen, Norway" id="ABBRID0EJXBG" xlink:type="simple">ZMBN</abbrev> 157418 (2 paratypes); <abbrev xmlns:xlink="http://www.w3.org/1999/xlink" xlink:title="Department of Natural History, University Museum of Bergen, University of Bergen, Norway" id="ABBRID0ENXBG" xlink:type="simple">ZMBN</abbrev> 157424 (3 paratypes); <abbrev xmlns:xlink="http://www.w3.org/1999/xlink" xlink:title="Department of Natural History, University Museum of Bergen, University of Bergen, Norway" id="ABBRID0ERXBG" xlink:type="simple">ZMBN</abbrev> 157425 (8 paratypes); <abbrev xmlns:xlink="http://www.w3.org/1999/xlink" xlink:title="Department of Natural History, University Museum of Bergen, University of Bergen, Norway" id="ABBRID0EVXBG" xlink:type="simple">ZMBN</abbrev> 157426 (2 paratypes); <abbrev xmlns:xlink="http://www.w3.org/1999/xlink" xlink:title="Department of Natural History, University Museum of Bergen, University of Bergen, Norway" id="ABBRID0EZXBG" xlink:type="simple">ZMBN</abbrev> 157429 (2 paratypes on <abbrev xmlns:xlink="http://www.w3.org/1999/xlink" xlink:title="Scanning Electron Microscopy" id="ABBRID0E4XBG" xlink:type="simple">SEM</abbrev> stub); <abbrev xmlns:xlink="http://www.w3.org/1999/xlink" xlink:title="Senckenberg Museum of Frankfurt, Germany" id="ABBRID0EBYBG" xlink:type="simple">SMF</abbrev> 32659 (3 paratypes); <abbrev xmlns:xlink="http://www.w3.org/1999/xlink" xlink:title="Senckenberg Museum of Frankfurt, Germany" id="ABBRID0EFYBG" xlink:type="simple">SMF</abbrev> 32662 (5 paratypes); <abbrev xmlns:xlink="http://www.w3.org/1999/xlink" xlink:title="Senckenberg Museum of Frankfurt, Germany" id="ABBRID0EJYBG" xlink:type="simple">SMF</abbrev> 32644 (1 paratype); <abbrev xmlns:xlink="http://www.w3.org/1999/xlink" xlink:title="Senckenberg Museum of Frankfurt, Germany" id="ABBRID0ENYBG" xlink:type="simple">SMF</abbrev> 32653 (4 paratypes); <abbrev xmlns:xlink="http://www.w3.org/1999/xlink" xlink:title="Senckenberg Museum of Frankfurt, Germany" id="ABBRID0ERYBG" xlink:type="simple">SMF</abbrev> 32655 (5 paratypes); <abbrev xmlns:xlink="http://www.w3.org/1999/xlink" xlink:title="Senckenberg Museum of Frankfurt, Germany" id="ABBRID0EVYBG" xlink:type="simple">SMF</abbrev> 32664 (1 paratype, DNA voucher Orbi26); <abbrev xmlns:xlink="http://www.w3.org/1999/xlink" xlink:title="Senckenberg Museum of Frankfurt, Germany" id="ABBRID0EZYBG" xlink:type="simple">SMF</abbrev> 32666 (4 paratypes); <abbrev xmlns:xlink="http://www.w3.org/1999/xlink" xlink:title="Senckenberg Museum of Frankfurt, Germany" id="ABBRID0E4YBG" xlink:type="simple">SMF</abbrev> 32667 (1 paratype, DNA voucher Orbi10); <abbrev xmlns:xlink="http://www.w3.org/1999/xlink" xlink:title="Senckenberg Museum of Frankfurt, Germany" id="ABBRID0EBZBG" xlink:type="simple">SMF</abbrev> 32668 (1 paratype on <abbrev xmlns:xlink="http://www.w3.org/1999/xlink" xlink:title="Scanning Electron Microscopy" id="ABBRID0EFZBG" xlink:type="simple">SEM</abbrev> stub, DNA voucher Orbi11); <abbrev xmlns:xlink="http://www.w3.org/1999/xlink" xlink:title="Senckenberg Museum of Frankfurt, Germany" id="ABBRID0EJZBG" xlink:type="simple">SMF</abbrev> 32669 (1 paratype on <abbrev xmlns:xlink="http://www.w3.org/1999/xlink" xlink:title="Scanning Electron Microscopy" id="ABBRID0ENZBG" xlink:type="simple">SEM</abbrev> stub, DNA voucher Orbi12); <abbrev xmlns:xlink="http://www.w3.org/1999/xlink" xlink:title="Senckenberg Museum of Frankfurt, Germany" id="ABBRID0ERZBG" xlink:type="simple">SMF</abbrev> 32680 (1 paratype).</p></tp:treatment-sec><tp:treatment-sec sec-type="material" id="SECID0EVZBG"><title>Other material examined.</title><p><abbrev xmlns:xlink="http://www.w3.org/1999/xlink" xlink:title="Department of Natural History, University Museum of Bergen, University of Bergen, Norway" id="ABBRID0E2ZBG" xlink:type="simple">ZMBN</abbrev> 157427 (4 spms); <abbrev xmlns:xlink="http://www.w3.org/1999/xlink" xlink:title="Department of Natural History, University Museum of Bergen, University of Bergen, Norway" id="ABBRID0E6ZBG" xlink:type="simple">ZMBN</abbrev> 157428 (45 spms); <abbrev xmlns:xlink="http://www.w3.org/1999/xlink" xlink:title="Department of Natural History, University Museum of Bergen, University of Bergen, Norway" id="ABBRID0ED1BG" xlink:type="simple">ZMBN</abbrev> 157430 (30 spms); <abbrev xmlns:xlink="http://www.w3.org/1999/xlink" xlink:title="Department of Natural History, University Museum of Bergen, University of Bergen, Norway" id="ABBRID0EH1BG" xlink:type="simple">ZMBN</abbrev> 157431 (4 spms); <abbrev xmlns:xlink="http://www.w3.org/1999/xlink" xlink:title="Department of Natural History, University Museum of Bergen, University of Bergen, Norway" id="ABBRID0EL1BG" xlink:type="simple">ZMBN</abbrev> 157675 (E-voucher NBAAV687-23); <abbrev xmlns:xlink="http://www.w3.org/1999/xlink" xlink:title="Department of Natural History, University Museum of Bergen, University of Bergen, Norway" id="ABBRID0EP1BG" xlink:type="simple">ZMBN</abbrev> 157676 (E-voucher NBAAV689-23); <abbrev xmlns:xlink="http://www.w3.org/1999/xlink" xlink:title="Department of Natural History, University Museum of Bergen, University of Bergen, Norway" id="ABBRID0ET1BG" xlink:type="simple">ZMBN</abbrev> 157677 (E-voucher NBAAV691-23); <abbrev xmlns:xlink="http://www.w3.org/1999/xlink" xlink:title="Department of Natural History, University Museum of Bergen, University of Bergen, Norway" id="ABBRID0EX1BG" xlink:type="simple">ZMBN</abbrev> 157678 (E-voucher NBAAV690-23); <abbrev xmlns:xlink="http://www.w3.org/1999/xlink" xlink:title="Department of Natural History, University Museum of Bergen, University of Bergen, Norway" id="ABBRID0E21BG" xlink:type="simple">ZMBN</abbrev> 157679 (E-voucher NBAAV694-23); <abbrev xmlns:xlink="http://www.w3.org/1999/xlink" xlink:title="Department of Natural History, University Museum of Bergen, University of Bergen, Norway" id="ABBRID0E61BG" xlink:type="simple">ZMBN</abbrev> 157680 (E-voucher NBAAV688-23); <abbrev xmlns:xlink="http://www.w3.org/1999/xlink" xlink:title="Senckenberg Museum of Frankfurt, Germany" id="ABBRID0ED2BG" xlink:type="simple">SMF</abbrev> 32652 (8 spms); <abbrev xmlns:xlink="http://www.w3.org/1999/xlink" xlink:title="Senckenberg Museum of Frankfurt, Germany" id="ABBRID0EH2BG" xlink:type="simple">SMF</abbrev> 32654 (2 spms); <abbrev xmlns:xlink="http://www.w3.org/1999/xlink" xlink:title="Senckenberg Museum of Frankfurt, Germany" id="ABBRID0EL2BG" xlink:type="simple">SMF</abbrev> 32657 (39 spms); IceAGE sample <abbrev xmlns:xlink="http://www.w3.org/1999/xlink" content-type="institution" xlink:title="“Deutsches Zentrum für Marine Biodiversitätsforschung" id="ABBRID0EP2BG" xlink:type="simple">DZMB</abbrev>-HH 33669 (E-voucher NBAAV668-23); IceAGE sample <abbrev xmlns:xlink="http://www.w3.org/1999/xlink" content-type="institution" xlink:title="“Deutsches Zentrum für Marine Biodiversitätsforschung" id="ABBRID0EU2BG" xlink:type="simple">DZMB</abbrev>-HH 49578 (E-voucher NBAAV671-23); IceAGE sample <abbrev xmlns:xlink="http://www.w3.org/1999/xlink" content-type="institution" xlink:title="“Deutsches Zentrum für Marine Biodiversitätsforschung" id="ABBRID0EZ2BG" xlink:type="simple">DZMB</abbrev>-HH 49614 (E-voucher NBAAV669-23); IceAGE sample <abbrev xmlns:xlink="http://www.w3.org/1999/xlink" content-type="institution" xlink:title="“Deutsches Zentrum für Marine Biodiversitätsforschung" id="ABBRID0E52BG" xlink:type="simple">DZMB</abbrev>-HH 49614 (E-voucher NBAAV670-23); 56 specimens from the <italic><tp:taxon-name><tp:taxon-name-part taxon-name-part-type="genus" reg="Orbiniella">O.</tp:taxon-name-part><tp:taxon-name-part taxon-name-part-type="species" reg="petersenae">petersenae</tp:taxon-name-part></tp:taxon-name></italic> sensu lato type series: <abbrev xmlns:xlink="http://www.w3.org/1999/xlink" xlink:title="Icelandic Institute of Natural History, Reykjavik, Iceland" id="ABBRID0EO3BG" xlink:type="simple">IINH</abbrev> 43199 (40 spms), <abbrev xmlns:xlink="http://www.w3.org/1999/xlink" xlink:title="Icelandic Institute of Natural History, Reykjavik, Iceland" id="ABBRID0ES3BG" xlink:type="simple">IINH</abbrev> 43197 (16 spms).</p></tp:treatment-sec><tp:treatment-sec sec-type="diagnosis" id="SECID0EW3BG"><title>Diagnosis.</title><p>An <italic><tp:taxon-name><tp:taxon-name-part taxon-name-part-type="genus" reg="Orbiniella">Orbiniella</tp:taxon-name-part></tp:taxon-name></italic> with segmental annulation pattern as follows: one narrow annulus between parapodia from parapodium 1 until 5 or 6, two narrow annuli between parapodia from parapodium 5 or 6 until 10–14, and three narrow annuli between parapodia from parapodium 10–14 until pygidium. Acicular spines long and thin, up to six in both noto- and neuropodia. Pygidium with four short and thick anal lobes.</p></tp:treatment-sec><tp:treatment-sec sec-type="type locality" id="SECID0ED4BG"><title>Type locality.</title><p>Loki’s Castle, Arctic Mid-Ocean Ridge, <named-content xmlns:xlink="http://www.w3.org/1999/xlink" content-type="dwc:verbatimCoordinates" xlink:type="simple"><named-content content-type="geo-json" specific-use="{&#34;type&#34;:&#34;Point&#34;,&#34;coordinates&#34;:[8.161000,73.566300]}" id="NCID0EM4BG" xlink:type="simple">73.5663, 8.1610</named-content></named-content>, 2450 m (Fig. <xref ref-type="fig" rid="F8">8</xref>).</p><fig id="F8" position="float" orientation="portrait"><object-id xmlns:xlink="http://www.w3.org/1999/xlink" content-type="doi" xlink:type="simple">10.3897/zookeys.1205.120300.figure8</object-id><object-id xmlns:xlink="http://www.w3.org/1999/xlink" content-type="arpha" xlink:type="simple">71038BDB-7158-5840-89C8-BCF736B6FFD6</object-id><label>Figure 8.</label><caption><p>Distribution of <italic><tp:taxon-name><tp:taxon-name-part taxon-name-part-type="genus" reg="Orbiniella">Orbiniella</tp:taxon-name-part><tp:taxon-name-part taxon-name-part-type="species" reg="parapari">parapari</tp:taxon-name-part></tp:taxon-name></italic> Meca &amp; Budaeva, sp. nov. Black lines – Greenland-Scotland Ridge (GSR), star – type locality, coloured rhombuses – stations with examined morphology and molecular data, white rhombuses – stations with examined morphology.</p></caption><graphic xmlns:xlink="http://www.w3.org/1999/xlink" xlink:href="zookeys-1205-051_article-120300__-g008.jpg" position="float" orientation="portrait" xlink:type="simple" id="oo_1074848.jpg"><uri content-type="original_file" xlink:type="simple">https://binary.pensoft.net/fig/1074848</uri></graphic></fig></tp:treatment-sec><tp:treatment-sec sec-type="description" id="SECID0EN5BG"><title>Description</title><p>(based on type specimens). Holotype complete with 29 chaetigers, 4.3 mm long and 0.5 mm wide at level of chaetiger 6. Body short and thick, uniformly wide, narrowing in preanal area. Pigmentation lacking. Prostomium broad with rounded anterior margin, without eyespots (Fig. <xref ref-type="fig" rid="F9">9A</xref>). Peristomium with two prominent achaetous segments, first peristomial segment shorter than second, distinctly separated from each other and first chaetiger by narrow annulus (Fig. <xref ref-type="fig" rid="F9">9A</xref>). No conspicuous nuchal organs observed. Anterior segments short, becoming longer, more square-shaped from chaetiger 8 onwards. Segmental annulation of following pattern: one narrow annulus between parapodia from parapodium 1 until 5 or 6, two narrow annuli between parapodia from parapodium 5 or 6 until 10–14, and three narrow annuli between parapodia from parapodium 10–14 until pygidium (Fig. <xref ref-type="fig" rid="F10">10A, B</xref>). Segmental annulation less defined in pre-pygidial region.</p><fig id="F9" position="float" orientation="portrait"><object-id xmlns:xlink="http://www.w3.org/1999/xlink" content-type="doi" xlink:type="simple">10.3897/zookeys.1205.120300.figure9</object-id><object-id xmlns:xlink="http://www.w3.org/1999/xlink" content-type="arpha" xlink:type="simple">BE2D9A59-5A81-55D1-A74F-EA972B0B30D4</object-id><label>Figure 9.</label><caption><p><italic><tp:taxon-name><tp:taxon-name-part taxon-name-part-type="genus" reg="Orbiniella">Orbiniella</tp:taxon-name-part><tp:taxon-name-part taxon-name-part-type="species" reg="parapari">parapari</tp:taxon-name-part></tp:taxon-name></italic> Meca &amp; Budaeva, sp. nov., <abbrev xmlns:xlink="http://www.w3.org/1999/xlink" xlink:title="Scanning Electron Microscopy" id="ABBRID0ES6BG" xlink:type="simple">SEM</abbrev><bold>A</bold> paratype <abbrev xmlns:xlink="http://www.w3.org/1999/xlink" xlink:title="Department of Natural History, University Museum of Bergen, University of Bergen, Norway" id="ABBRID0EY6BG" xlink:type="simple">ZMBN</abbrev> 157429, anterior end, ventral view <bold>B</bold> paratype <abbrev xmlns:xlink="http://www.w3.org/1999/xlink" xlink:title="Department of Natural History, University Museum of Bergen, University of Bergen, Norway" id="ABBRID0E56BG" xlink:type="simple">ZMBN</abbrev> 157429, detail of right lateral side of prostomium showing presumed nuchal organ (insert of A) <bold>C</bold> paratype <abbrev xmlns:xlink="http://www.w3.org/1999/xlink" xlink:title="Department of Natural History, University Museum of Bergen, University of Bergen, Norway" id="ABBRID0EFAAI" xlink:type="simple">ZMBN</abbrev> 157429, first eight anterior parapodia <bold>D</bold> paratype <abbrev xmlns:xlink="http://www.w3.org/1999/xlink" xlink:title="Department of Natural History, University Museum of Bergen, University of Bergen, Norway" id="ABBRID0ELAAI" xlink:type="simple">ZMBN</abbrev> 157429, neuropodium of chaetiger 3 showing acicular spines, capillaries, and notopodial lobe from dorsal ramus <bold>E</bold> paratype <abbrev xmlns:xlink="http://www.w3.org/1999/xlink" xlink:title="Department of Natural History, University Museum of Bergen, University of Bergen, Norway" id="ABBRID0ERAAI" xlink:type="simple">ZMBN</abbrev> 157410, neuropodium of chaetiger 17 showing acicular spines <bold>F</bold> paratype <abbrev xmlns:xlink="http://www.w3.org/1999/xlink" xlink:title="Department of Natural History, University Museum of Bergen, University of Bergen, Norway" id="ABBRID0EXAAI" xlink:type="simple">ZMBN</abbrev> 157412, notopodium of chaetiger 7 showing notopodial lobe and capillaries. White arrows in <bold>D</bold> and <bold>F</bold>: Start of crenulation in capillary chaeta. Abbreviations: Ac: acicular spines; Np: notopodial lobe; <abbrev xmlns:xlink="http://www.w3.org/1999/xlink" xlink:title="Parapodium" id="ABBRID0E6AAI" xlink:type="simple">Par</abbrev>: parapodia. Scale bars: 200 μm (<bold>A</bold>); 30 μm (<bold>B</bold>); 300 μm (<bold>C</bold>); 50 μm (<bold>D</bold>); 100 μm (<bold>E, F</bold>).</p></caption><graphic xmlns:xlink="http://www.w3.org/1999/xlink" xlink:href="zookeys-1205-051_article-120300__-g009.jpg" position="float" orientation="portrait" xlink:type="simple" id="oo_1074849.jpg"><uri content-type="original_file" xlink:type="simple">https://binary.pensoft.net/fig/1074849</uri></graphic></fig><fig id="F10" position="float" orientation="portrait"><object-id xmlns:xlink="http://www.w3.org/1999/xlink" content-type="doi" xlink:type="simple">10.3897/zookeys.1205.120300.figure10</object-id><object-id xmlns:xlink="http://www.w3.org/1999/xlink" content-type="arpha" xlink:type="simple">CE07E610-1B49-5EAC-A446-6D2ADE0D1DF9</object-id><label>Figure 10.</label><caption><p><italic><tp:taxon-name><tp:taxon-name-part taxon-name-part-type="genus" reg="Orbiniella">Orbiniella</tp:taxon-name-part><tp:taxon-name-part taxon-name-part-type="species" reg="parapari">parapari</tp:taxon-name-part></tp:taxon-name></italic> Meca &amp; Budaeva, sp. nov., <abbrev xmlns:xlink="http://www.w3.org/1999/xlink" xlink:title="Scanning Electron Microscopy" id="ABBRID0EFCAI" xlink:type="simple">SEM</abbrev> of paratypes <abbrev xmlns:xlink="http://www.w3.org/1999/xlink" xlink:title="Department of Natural History, University Museum of Bergen, University of Bergen, Norway" id="ABBRID0EJCAI" xlink:type="simple">ZMBN</abbrev> 157429 <bold>A</bold> anterior end showing narrow annuli between parapodia 1 and 9, ventral view <bold>B</bold> mid body and posterior end, ventral view <bold>C</bold> posterior end, ventral view <bold>D</bold> detail of pygidium (insert of C). Numbers show the segmental annulation pattern. Abbreviations: Par1: first parapodium; Par5: fifth parapodium; Par10: tenth parapodium. Scale bars: 500 μm (<bold>A, B</bold>); 300 μm (<bold>C</bold>); 100 μm (<bold>D</bold>).</p></caption><graphic xmlns:xlink="http://www.w3.org/1999/xlink" xlink:href="zookeys-1205-051_article-120300__-g010.jpg" position="float" orientation="portrait" xlink:type="simple" id="oo_1074850.jpg"><uri content-type="original_file" xlink:type="simple">https://binary.pensoft.net/fig/1074850</uri></graphic></fig><p>Parapodia biramous, wider than long (Fig. <xref ref-type="fig" rid="F9">9C</xref>), with postchaetal notopodial lobe digitate, short, and thick from chaetiger 1. Postchaetal neuropodial lobe absent. Crenulated capillary chaetae and acicular spines present in both rami from chaetiger 1. Capillaries in anterior segments longer than body width and numerous (7–10 per bundle), in posterior segments shorter and reduced in number. Acicular spines long, thin, and smooth, up to six per ramus (Fig. <xref ref-type="fig" rid="F9">9E</xref>).</p><p>Last five or six posterior segments slightly shorter and last two achaetous (Fig. <xref ref-type="fig" rid="F10">10C</xref>). Pygidium with four short and thick anal lobes (Fig. <xref ref-type="fig" rid="F10">10D</xref>).</p></tp:treatment-sec><tp:treatment-sec sec-type="variation" id="SECID0EUDAI"><title>Variation.</title><p>The holotype and all paratypes collected from the Loki’s Castle vent field shared the same morphology. Other paratypes collected from the Iceland Sea and the Norwegian Sea showed variation in the shape of prostomium, peristomium and notopodia.</p><p>Some of the specimens collected in the IceAGE project displayed three different patterns of dorsal segmental pigmentation: lateral patches from chaetiger 3 to the rest of the body; transversal bands through all the segment in chaetigers 3, 4, and 5 and in patches in the remaining chaetigers; bands in chaetiger 3, 4, and 5 without pigmentation in the rest of the body. The remaining pigmentation might be due to more recent collection date of the IceAGE specimens comparable to the type material.</p><p>The shape of prostomium varied between being broad (Figs <xref ref-type="fig" rid="F9">9A</xref>, <xref ref-type="fig" rid="F10">10A</xref>) or elongate, with a rounded anterior margin. Poorly defined brownish eyespots were observed in some of the specimens from the <italic><tp:taxon-name><tp:taxon-name-part taxon-name-part-type="genus" reg="Orbiniella">O.</tp:taxon-name-part><tp:taxon-name-part taxon-name-part-type="species" reg="petersenae">petersenae</tp:taxon-name-part></tp:taxon-name></italic> sensu lato type series material. Most of the paratypes had the first segment of the peristomium shorter than the second, as in the holotype, but a few paratypes were with both segments equal in length. Notopodia varied between being digitate, long, and thin or digitate, short, and thick (Fig. <xref ref-type="fig" rid="F9">9D, F</xref>; Table <xref ref-type="table" rid="T1">1</xref>).</p><p><abbrev xmlns:xlink="http://www.w3.org/1999/xlink" xlink:title="Scanning Electron Microscopy" id="ABBRID0EZEAI" xlink:type="simple">SEM</abbrev> micrographs of several paratypes showed one single prominent lateral ciliary congregation at each side of the prostomium, which we interpreted as nuchal organs (Fig. <xref ref-type="fig" rid="F9">9B</xref>). Capillary chaetae with crenulation occurring on one side along the whole chaeta (Fig. <xref ref-type="fig" rid="F9">9D</xref>) or along half of its length (Fig. <xref ref-type="fig" rid="F9">9F</xref>). Crenulation can be clear along the whole chaeta or become more obvious distally. The specimens from the <italic><tp:taxon-name><tp:taxon-name-part taxon-name-part-type="genus" reg="Orbiniella">O.</tp:taxon-name-part><tp:taxon-name-part taxon-name-part-type="species" reg="petersenae">petersenae</tp:taxon-name-part></tp:taxon-name></italic> sensu lato type series and the holotype showed capillaries longer than body width in anterior segments as <xref ref-type="bibr" rid="B29">Parapar et al. (2015)</xref> stated. However, other specimens from the material collected in this study presented shorter capillaries equal to body width.</p></tp:treatment-sec><tp:treatment-sec sec-type="remarks" id="SECID0EYFAI"><title>Remarks.</title><p>Among the Nordic <italic><tp:taxon-name><tp:taxon-name-part taxon-name-part-type="genus" reg="Orbiniella">Orbiniella</tp:taxon-name-part></tp:taxon-name></italic> species described here, <italic><tp:taxon-name><tp:taxon-name-part taxon-name-part-type="genus" reg="Orbiniella">O.</tp:taxon-name-part><tp:taxon-name-part taxon-name-part-type="species" reg="parapari">parapari</tp:taxon-name-part></tp:taxon-name></italic> sp. nov. closely resembles <italic><tp:taxon-name><tp:taxon-name-part taxon-name-part-type="genus" reg="Orbiniella">O.</tp:taxon-name-part><tp:taxon-name-part taxon-name-part-type="species" reg="petersenae">petersenae</tp:taxon-name-part></tp:taxon-name></italic> sensu stricto, with which it has overlapping geographical ranges (i.e., Iceland Sea and Norwegian Sea). Both species are similar in bearing high number of acicular spines (i.e., 1–5 per ramus in the former and 1–6 in the latter), which, however, appear longer and thinner in <italic><tp:taxon-name><tp:taxon-name-part taxon-name-part-type="genus" reg="Orbiniella">O.</tp:taxon-name-part><tp:taxon-name-part taxon-name-part-type="species" reg="parapari">parapari</tp:taxon-name-part></tp:taxon-name></italic> sp. nov. Also, both species share a pygidium with four short, thick anal lobes, although the lobes are slightly shorter and thicker in <italic><tp:taxon-name><tp:taxon-name-part taxon-name-part-type="genus" reg="Orbiniella">O.</tp:taxon-name-part><tp:taxon-name-part taxon-name-part-type="species" reg="parapari">parapari</tp:taxon-name-part></tp:taxon-name></italic> sp. nov. Both species also have one, two, and three narrow annuli between parapodia; however, their pattern of progression along the body differs: an anterior-most region with one narrow annulus between parapodia followed by a region bearing two narrow annuli between parapodia that extends to mid-anterior body, and continuing with three narrow annuli between parapodia in <italic><tp:taxon-name><tp:taxon-name-part taxon-name-part-type="genus" reg="Orbiniella">O.</tp:taxon-name-part><tp:taxon-name-part taxon-name-part-type="species" reg="parapari">parapari</tp:taxon-name-part></tp:taxon-name></italic> sp. nov.; and an anterior-most region bearing one and two narrow annuli between parapodia followed by an extensive region with three narrow annuli between parapodia in <italic><tp:taxon-name><tp:taxon-name-part taxon-name-part-type="genus" reg="Orbiniella">O.</tp:taxon-name-part><tp:taxon-name-part taxon-name-part-type="species" reg="petersenae">petersenae</tp:taxon-name-part></tp:taxon-name></italic> sensu stricto. <italic><tp:taxon-name><tp:taxon-name-part taxon-name-part-type="genus" reg="Orbiniella">Orbiniella</tp:taxon-name-part><tp:taxon-name-part taxon-name-part-type="species" reg="griegi">griegi</tp:taxon-name-part></tp:taxon-name></italic> sp. nov. also shows one to three narrow annuli between parapodia (with a different pattern, see the description of <italic><tp:taxon-name><tp:taxon-name-part taxon-name-part-type="genus" reg="Orbiniella">O.</tp:taxon-name-part><tp:taxon-name-part taxon-name-part-type="species" reg="griegi">griegi</tp:taxon-name-part></tp:taxon-name></italic>), but has fewer (1 or 2) acicular spines and a pygidium with four long anal lobes assembled together.</p><p>As in the case of the other Nordic <italic><tp:taxon-name><tp:taxon-name-part taxon-name-part-type="genus" reg="Orbiniella">Orbiniella</tp:taxon-name-part></tp:taxon-name></italic> species described here, <italic><tp:taxon-name><tp:taxon-name-part taxon-name-part-type="genus" reg="Orbiniella">O.</tp:taxon-name-part><tp:taxon-name-part taxon-name-part-type="species" reg="parapari">parapari</tp:taxon-name-part></tp:taxon-name></italic> sp. nov. shares a number of morphological characters with the seven deep-sea congeners: <italic><tp:taxon-name><tp:taxon-name-part taxon-name-part-type="genus" reg="Orbiniella">O.</tp:taxon-name-part><tp:taxon-name-part taxon-name-part-type="species" reg="andeepia">andeepia</tp:taxon-name-part></tp:taxon-name></italic>, <italic><tp:taxon-name><tp:taxon-name-part taxon-name-part-type="genus" reg="Orbiniella">O.</tp:taxon-name-part><tp:taxon-name-part taxon-name-part-type="species" reg="longilobata">longilobata</tp:taxon-name-part></tp:taxon-name></italic>, <italic><tp:taxon-name><tp:taxon-name-part taxon-name-part-type="genus" reg="Orbiniella">O.</tp:taxon-name-part><tp:taxon-name-part taxon-name-part-type="species" reg="rugosa">rugosa</tp:taxon-name-part></tp:taxon-name></italic>, <italic><tp:taxon-name><tp:taxon-name-part taxon-name-part-type="genus" reg="Orbiniella">O.</tp:taxon-name-part><tp:taxon-name-part taxon-name-part-type="species" reg="tumida">tumida</tp:taxon-name-part></tp:taxon-name></italic>, <italic><tp:taxon-name><tp:taxon-name-part taxon-name-part-type="genus" reg="Orbiniella">O.</tp:taxon-name-part><tp:taxon-name-part taxon-name-part-type="species" reg="abyssalis">abyssalis</tp:taxon-name-part></tp:taxon-name></italic>, <italic><tp:taxon-name><tp:taxon-name-part taxon-name-part-type="genus" reg="Orbiniella">O.</tp:taxon-name-part><tp:taxon-name-part taxon-name-part-type="species" reg="armata">armata</tp:taxon-name-part></tp:taxon-name></italic>, and <italic><tp:taxon-name><tp:taxon-name-part taxon-name-part-type="genus" reg="Orbiniella">O.</tp:taxon-name-part><tp:taxon-name-part taxon-name-part-type="species" reg="mimica">mimica</tp:taxon-name-part></tp:taxon-name></italic> (see details on similarities and dissimilarities of these species with respect to <italic><tp:taxon-name><tp:taxon-name-part taxon-name-part-type="genus" reg="Orbiniella">O.</tp:taxon-name-part><tp:taxon-name-part taxon-name-part-type="species" reg="mayhemi">mayhemi</tp:taxon-name-part></tp:taxon-name></italic> sp. nov.). However, <italic><tp:taxon-name><tp:taxon-name-part taxon-name-part-type="genus" reg="Orbiniella">O.</tp:taxon-name-part><tp:taxon-name-part taxon-name-part-type="species" reg="parapari">parapari</tp:taxon-name-part></tp:taxon-name></italic> sp. nov. differs from these seven species in having three intersegmental rings, and with the exception of <italic><tp:taxon-name><tp:taxon-name-part taxon-name-part-type="genus" reg="Orbiniella">O.</tp:taxon-name-part><tp:taxon-name-part taxon-name-part-type="species" reg="mimica">mimica</tp:taxon-name-part></tp:taxon-name></italic>, a pygidium bearing four short anal lobes. <italic><tp:taxon-name><tp:taxon-name-part taxon-name-part-type="genus" reg="Orbiniella">Orbiniella</tp:taxon-name-part><tp:taxon-name-part taxon-name-part-type="species" reg="mimica">mimica</tp:taxon-name-part></tp:taxon-name></italic> also bears four lobes in the pygidium, but they are much shorter than in <italic><tp:taxon-name><tp:taxon-name-part taxon-name-part-type="genus" reg="Orbiniella">O.</tp:taxon-name-part><tp:taxon-name-part taxon-name-part-type="species" reg="parapari">parapari</tp:taxon-name-part></tp:taxon-name></italic> sp. nov. and each of them is accompanied by a long, thin anal cirrus. Moreover, <italic><tp:taxon-name><tp:taxon-name-part taxon-name-part-type="genus" reg="Orbiniella">O.</tp:taxon-name-part><tp:taxon-name-part taxon-name-part-type="species" reg="mimica">mimica</tp:taxon-name-part></tp:taxon-name></italic> presents a unique papillated dorsal surface and a smaller number (up to 3) of acicular spines than in <italic><tp:taxon-name><tp:taxon-name-part taxon-name-part-type="genus" reg="Orbiniella">O.</tp:taxon-name-part><tp:taxon-name-part taxon-name-part-type="species" reg="parapari">parapari</tp:taxon-name-part></tp:taxon-name></italic> sp. nov. (up to 6 spines).</p></tp:treatment-sec><tp:treatment-sec sec-type="distribution" id="SECID0ELOAI"><title>Distribution.</title><p>Iceland Sea and Norwegian Sea, 1811–2832 m (Fig. <xref ref-type="fig" rid="F8">8</xref>).</p></tp:treatment-sec><tp:treatment-sec sec-type="etymology" id="SECID0EVOAI"><title>Etymology.</title><p>This species is dedicated to the Spanish polychaetologist Dr. Julio Parapar, who described the first <italic><tp:taxon-name><tp:taxon-name-part taxon-name-part-type="genus" reg="Orbiniella">Orbiniella</tp:taxon-name-part></tp:taxon-name></italic> species in the North Atlantic waters, <italic><tp:taxon-name><tp:taxon-name-part taxon-name-part-type="genus" reg="Orbiniella">Orbiniella</tp:taxon-name-part><tp:taxon-name-part taxon-name-part-type="species" reg="petersenae">petersenae</tp:taxon-name-part></tp:taxon-name></italic> Parapar, Moreira &amp; Helgason, 2015.</p></tp:treatment-sec><tp:treatment-sec><!--Section generated to contain objects referenced in tp:taxon-treatment.--><table-wrap id="T1" position="float" orientation="portrait"><label>Table 1.</label><caption><p>Discriminatory characters of the NE Atlantic <italic><tp:taxon-name><tp:taxon-name-part taxon-name-part-type="genus" reg="Orbiniella">Orbiniella</tp:taxon-name-part></tp:taxon-name></italic>. Abbreviations: <abbrev xmlns:xlink="http://www.w3.org/1999/xlink" xlink:title="Available fragment" id="ABBRID0EPQAG" xlink:type="simple">Af</abbrev>, Available fragment; <abbrev xmlns:xlink="http://www.w3.org/1999/xlink" xlink:title="Chaetiger" id="ABBRID0ETQAG" xlink:type="simple">CH</abbrev>, Chaetiger; <abbrev xmlns:xlink="http://www.w3.org/1999/xlink" xlink:title="Narrow annuli between parapodia" id="ABBRID0EXQAG" xlink:type="simple">NA</abbrev>, Narrow annuli between parapodia; <abbrev xmlns:xlink="http://www.w3.org/1999/xlink" xlink:title="Parapodium" id="ABBRID0E2QAG" xlink:type="simple">Par</abbrev>, Parapodium; <abbrev xmlns:xlink="http://www.w3.org/1999/xlink" xlink:title="Pygidium" id="ABBRID0E6QAG" xlink:type="simple">Pg</abbrev>, Pygidium.</p></caption><table id="TID0E6CAI" rules="all"><tbody><tr><th rowspan="1" colspan="1">Character</th><th rowspan="1" colspan="1"><italic><tp:taxon-name><tp:taxon-name-part taxon-name-part-type="genus" reg="Orbiniella">Orbiniella</tp:taxon-name-part><tp:taxon-name-part taxon-name-part-type="species" reg="griegi">griegi</tp:taxon-name-part></tp:taxon-name></italic> sp. nov.</th><th rowspan="1" colspan="1"><italic><tp:taxon-name><tp:taxon-name-part taxon-name-part-type="genus" reg="Orbiniella">Orbiniella</tp:taxon-name-part><tp:taxon-name-part taxon-name-part-type="species" reg="mayhemi">mayhemi</tp:taxon-name-part></tp:taxon-name></italic> sp. nov.</th><th rowspan="1" colspan="1"><italic><tp:taxon-name><tp:taxon-name-part taxon-name-part-type="genus" reg="Orbiniella">Orbiniella</tp:taxon-name-part><tp:taxon-name-part taxon-name-part-type="species" reg="parapari">parapari</tp:taxon-name-part></tp:taxon-name></italic> sp. nov.</th><th rowspan="1" colspan="1"><italic><tp:taxon-name><tp:taxon-name-part taxon-name-part-type="genus" reg="Orbiniella">Orbiniella</tp:taxon-name-part><tp:taxon-name-part taxon-name-part-type="species" reg="petersenae">petersenae</tp:taxon-name-part></tp:taxon-name></italic><italic>sensu stricto</italic> Parapar, Moreira &amp; Helgason, 2015</th></tr><tr><td rowspan="1" colspan="1">Prostomium</td><td rowspan="1" colspan="1">Broad</td><td rowspan="1" colspan="1">Broad</td><td rowspan="1" colspan="1">Broad or elongate</td><td rowspan="1" colspan="1">Broad or elongate</td></tr><tr><td rowspan="1" colspan="1">Nuchal organs</td><td rowspan="1" colspan="1">In patches</td><td rowspan="1" colspan="1">Not observed</td><td rowspan="1" colspan="1">One single congregation</td><td rowspan="1" colspan="1">One single congregation</td></tr><tr><td rowspan="1" colspan="1">Peristomial rings</td><td rowspan="1" colspan="1">First wider than second</td><td rowspan="1" colspan="1">first narrower than second</td><td rowspan="1" colspan="1">Both with same length or first narrower than second</td><td rowspan="1" colspan="1">Both with same length or first narrower than second</td></tr><tr><td rowspan="1" colspan="1">Segmental annulation pattern</td><td rowspan="1" colspan="1">One <abbrev xmlns:xlink="http://www.w3.org/1999/xlink" xlink:title="Narrow annuli between parapodia" id="ABBRID0EBVAG" xlink:type="simple">NA</abbrev> from <abbrev xmlns:xlink="http://www.w3.org/1999/xlink" xlink:title="Parapodium" id="ABBRID0EFVAG" xlink:type="simple">Par</abbrev> 1 until 6, two <abbrev xmlns:xlink="http://www.w3.org/1999/xlink" xlink:title="Narrow annuli between parapodia" id="ABBRID0EJVAG" xlink:type="simple">NA</abbrev> from <abbrev xmlns:xlink="http://www.w3.org/1999/xlink" xlink:title="Parapodium" id="ABBRID0ENVAG" xlink:type="simple">Par</abbrev> 6 until 8, and three <abbrev xmlns:xlink="http://www.w3.org/1999/xlink" xlink:title="Narrow annuli between parapodia" id="ABBRID0ERVAG" xlink:type="simple">NA</abbrev> from <abbrev xmlns:xlink="http://www.w3.org/1999/xlink" xlink:title="Parapodium" id="ABBRID0EVVAG" xlink:type="simple">Par</abbrev> 8 until <abbrev xmlns:xlink="http://www.w3.org/1999/xlink" xlink:title="Pygidium" id="ABBRID0EZVAG" xlink:type="simple">Pg</abbrev></td><td rowspan="1" colspan="1">One <abbrev xmlns:xlink="http://www.w3.org/1999/xlink" xlink:title="Narrow annuli between parapodia" id="ABBRID0EAWAG" xlink:type="simple">NA</abbrev> from <abbrev xmlns:xlink="http://www.w3.org/1999/xlink" xlink:title="Parapodium" id="ABBRID0EEWAG" xlink:type="simple">Par</abbrev> 1 until 5-6 and two <abbrev xmlns:xlink="http://www.w3.org/1999/xlink" xlink:title="Narrow annuli between parapodia" id="ABBRID0EIWAG" xlink:type="simple">NA</abbrev> from <abbrev xmlns:xlink="http://www.w3.org/1999/xlink" xlink:title="Parapodium" id="ABBRID0EMWAG" xlink:type="simple">Par</abbrev> 5-6 until end of <abbrev xmlns:xlink="http://www.w3.org/1999/xlink" xlink:title="Available fragment" id="ABBRID0EQWAG" xlink:type="simple">Af</abbrev> of the most complete specimen</td><td rowspan="1" colspan="1">One <abbrev xmlns:xlink="http://www.w3.org/1999/xlink" xlink:title="Narrow annuli between parapodia" id="ABBRID0EYWAG" xlink:type="simple">NA</abbrev> from <abbrev xmlns:xlink="http://www.w3.org/1999/xlink" xlink:title="Parapodium" id="ABBRID0E3WAG" xlink:type="simple">Par</abbrev> 1 until 5-6, two <abbrev xmlns:xlink="http://www.w3.org/1999/xlink" xlink:title="Narrow annuli between parapodia" id="ABBRID0EAXAG" xlink:type="simple">NA</abbrev> from <abbrev xmlns:xlink="http://www.w3.org/1999/xlink" xlink:title="Parapodium" id="ABBRID0EEXAG" xlink:type="simple">Par</abbrev> 5-6 until 10-14, and three <abbrev xmlns:xlink="http://www.w3.org/1999/xlink" xlink:title="Narrow annuli between parapodia" id="ABBRID0EIXAG" xlink:type="simple">NA</abbrev> from <abbrev xmlns:xlink="http://www.w3.org/1999/xlink" xlink:title="Parapodium" id="ABBRID0EMXAG" xlink:type="simple">Par</abbrev> 10-14 until <abbrev xmlns:xlink="http://www.w3.org/1999/xlink" xlink:title="Pygidium" id="ABBRID0EQXAG" xlink:type="simple">Pg</abbrev></td><td rowspan="1" colspan="1">One <abbrev xmlns:xlink="http://www.w3.org/1999/xlink" xlink:title="Narrow annuli between parapodia" id="ABBRID0EXXAG" xlink:type="simple">NA</abbrev> between <abbrev xmlns:xlink="http://www.w3.org/1999/xlink" xlink:title="Parapodium" id="ABBRID0E2XAG" xlink:type="simple">Par</abbrev> 1 and 2, two <abbrev xmlns:xlink="http://www.w3.org/1999/xlink" xlink:title="Narrow annuli between parapodia" id="ABBRID0E6XAG" xlink:type="simple">NA</abbrev> from <abbrev xmlns:xlink="http://www.w3.org/1999/xlink" xlink:title="Parapodium" id="ABBRID0EDYAG" xlink:type="simple">Par</abbrev> 2 until 5-6, and three <abbrev xmlns:xlink="http://www.w3.org/1999/xlink" xlink:title="Narrow annuli between parapodia" id="ABBRID0EHYAG" xlink:type="simple">NA</abbrev> from <abbrev xmlns:xlink="http://www.w3.org/1999/xlink" xlink:title="Parapodium" id="ABBRID0ELYAG" xlink:type="simple">Par</abbrev> 5-6 until <abbrev xmlns:xlink="http://www.w3.org/1999/xlink" xlink:title="Pygidium" id="ABBRID0EPYAG" xlink:type="simple">Pg</abbrev></td></tr><tr><td rowspan="1" colspan="1">Shape parapodia</td><td rowspan="1" colspan="1">Triangular</td><td rowspan="1" colspan="1">Rounded in the first chaetigers and triangular from CH7–CH10</td><td rowspan="1" colspan="1">Triangular or rounded in the first chaetigers and triangular from CH7–CH10</td><td rowspan="1" colspan="1">Triangular or rounded in the first chaetigers and triangular from CH7–CH10</td></tr><tr><td rowspan="1" colspan="1">Shape notopodia</td><td rowspan="1" colspan="1">Digitate (short)</td><td rowspan="1" colspan="1">Digitate (short) with slightly narrowing basal part</td><td rowspan="1" colspan="1">Digitate (short or long)</td><td rowspan="1" colspan="1">Digitate (short or long)</td></tr><tr><td rowspan="1" colspan="1">Capillaries</td><td rowspan="1" colspan="1">6-10 per bundle</td><td rowspan="1" colspan="1">6-10 per bundle</td><td rowspan="1" colspan="1">7-10 per bundle</td><td rowspan="1" colspan="1">7-10 per bundle</td></tr><tr><td rowspan="1" colspan="1">Spines</td><td rowspan="1" colspan="1">1-2 per ramus (short)</td><td rowspan="1" colspan="1">1-3 per ramus (short)</td><td rowspan="1" colspan="1">1-6 per ramus (long)</td><td rowspan="1" colspan="1">1-5 per ramus (short)</td></tr><tr><td rowspan="1" colspan="1">Pygidium</td><td rowspan="1" colspan="1">Four long lobes assembled together</td><td rowspan="1" colspan="1">Not observed</td><td rowspan="1" colspan="1">Four short and thick lobes</td><td rowspan="1" colspan="1">Four short lobes</td></tr><tr><td rowspan="1" colspan="1">Distribution</td><td rowspan="1" colspan="1">Norwegian shelf, Faroe-Iceland Ridge and SW Iceland</td><td rowspan="1" colspan="1">SW and SE Iceland</td><td rowspan="1" colspan="1">Iceland Sea and Norwegian Sea</td><td rowspan="1" colspan="1">Iceland Sea, Norwegian Sea and southern Greenland Sea</td></tr><tr><td rowspan="1" colspan="1">Depth</td><td rowspan="1" colspan="1">171-781 m</td><td rowspan="1" colspan="1">913-2505 m</td><td rowspan="1" colspan="1">1811-2832 m</td><td rowspan="1" colspan="1">1053-2407 m</td></tr></tbody></table></table-wrap></tp:treatment-sec><ref-list><ref id="B29"><mixed-citation xmlns:xlink="http://www.w3.org/1999/xlink" xlink:type="simple"><person-group><name name-style="western"><surname>Parapar</surname><given-names>J</given-names></name><name name-style="western"><surname>Moreira</surname><given-names>J</given-names></name><name name-style="western"><surname>Helgason</surname><given-names>GV</given-names></name></person-group> (<year>2015</year>) <article-title>First record of genus <italic><tp:taxon-name><tp:taxon-name-part taxon-name-part-type="genus">Orbiniella</tp:taxon-name-part></tp:taxon-name></italic> Day, 1954 (<tp:taxon-name><tp:taxon-name-part taxon-name-part-type="class">Polychaeta</tp:taxon-name-part></tp:taxon-name>: <tp:taxon-name><tp:taxon-name-part taxon-name-part-type="family">Orbiniidae</tp:taxon-name-part></tp:taxon-name>) in North Atlantic Ocean with the description of a new species.</article-title><source>Zootaxa</source><volume>4006</volume>(<issue>2</issue>): <fpage>330</fpage>–<lpage>346</lpage>. <ext-link xlink:href="10.11646/zootaxa.4006.2.5" ext-link-type="doi" xlink:type="simple">https://doi.org/10.11646/zootaxa.4006.2.5</ext-link></mixed-citation></ref></ref-list></tp:taxon-treatment>
