# Supplementary material for: ﻿Diversity of Orbiniella (Orbiniidae, Annelida) in the North Atlantic and the Arctic
Source: Zookeys. 2024 Jun 20;1205:51–88. doi: 10.3897/zookeys.1205.120300 (PMC11211660; doi:10.3897/zookeys.1205.120300)
Supplement: XML Treatment for Orbiniella petersenae [file zookeys.1205.120300-treatment5.xml]

<!DOCTYPE tp:taxon-treatment
  PUBLIC "-//TaxonX//DTD Taxonomic Treatment Publishing DTD v0 20100105//EN" "tax-treatment-NSO.dtd">
<tp:taxon-treatment xmlns:tp="http://www.plazi.org/taxpub"><tp:treatment-meta><kwd-group><label>Taxon classification</label><kwd>
                <named-content content-type="kingdom">Animalia</named-content>
              </kwd><kwd>
                <named-content content-type="order">Orbiniida</named-content>
              </kwd><kwd>
                <named-content content-type="family">Orbiniidae</named-content>
              </kwd></kwd-group><mixed-citation publication-type="journal"><person-group><name><surname>Meca</surname><given-names>Miguel A.</given-names></name><name><surname>Kongsrud</surname><given-names>Jon Anders</given-names></name><name><surname>Kongshavn</surname><given-names>Katrine</given-names></name><name><surname>Alvestad</surname><given-names>Tom</given-names></name><name><surname>Meißner</surname><given-names>Karin</given-names></name><name><surname>Budaeva</surname><given-names>Nataliya</given-names></name></person-group><article-title>﻿Diversity of <italic><tp:taxon-name><tp:taxon-name-part taxon-name-part-type="genus" reg="Orbiniella">Orbiniella</tp:taxon-name-part></tp:taxon-name></italic> (<tp:taxon-name><tp:taxon-name-part taxon-name-part-type="family">Orbiniidae</tp:taxon-name-part></tp:taxon-name>, <tp:taxon-name><tp:taxon-name-part taxon-name-part-type="phylum">Annelida</tp:taxon-name-part></tp:taxon-name>) in the North Atlantic and the Arctic</article-title><source>Zookeys</source><day>20</day><month>06</month><year>2024</year><volume>1205</volume><fpage>51</fpage><lpage>88</lpage><pub-id pub-id-type="doi">10.3897/zookeys.1205.120300</pub-id></mixed-citation></tp:treatment-meta><tp:nomenclature><label>﻿</label><tp:taxon-name>
              <object-id xmlns:xlink="http://www.w3.org/1999/xlink" content-type="arpha" xlink:type="simple">5727AA57-846F-57CB-A3A5-1FF6AFB3B0AB</object-id>
              <tp:taxon-name-part taxon-name-part-type="genus" reg="Orbiniella">Orbiniella</tp:taxon-name-part>
              <tp:taxon-name-part taxon-name-part-type="species" reg="petersenae">petersenae</tp:taxon-name-part>
            </tp:taxon-name><tp:taxon-authority>Parapar, Moreira &amp; Helgason, 2015, sensu stricto</tp:taxon-authority><xref ref-type="fig" rid="F11">Figs 11</xref><xref ref-type="fig" rid="F12">, 12</xref><xref ref-type="fig" rid="F13">, 13</xref><tp:nomenclature-citation-list><tp:nomenclature-citation><tp:taxon-name>
                  <tp:taxon-name-part taxon-name-part-type="genus" reg="Orbiniella">Orbiniella</tp:taxon-name-part>
                  <tp:taxon-name-part taxon-name-part-type="species" reg="petersenae">petersenae</tp:taxon-name-part>
                </tp:taxon-name><comment>: <xref ref-type="bibr" rid="B29">Parapar et al. 2015</xref>: 333–343, figs 3–9 (in part).</comment></tp:nomenclature-citation></tp:nomenclature-citation-list></tp:nomenclature><tp:treatment-sec sec-type="Clade" id="SECID0EQRAI"><title>Clade.</title><p>Deep 1.</p></tp:treatment-sec><tp:treatment-sec sec-type="type material" id="SECID0EVRAI"><title>Type material examined.</title><p><bold><italic>Holotype</italic></bold><abbrev xmlns:xlink="http://www.w3.org/1999/xlink" xlink:title="Icelandic Institute of Natural History, Reykjavik, Iceland" id="ABBRID0EASAI" xlink:type="simple">IINH</abbrev> 35670. <bold><italic>Paratypes</italic></bold><abbrev xmlns:xlink="http://www.w3.org/1999/xlink" xlink:title="Icelandic Institute of Natural History, Reykjavik, Iceland" id="ABBRID0EHSAI" xlink:type="simple">IINH</abbrev> 29822 (27 paratypes), <abbrev xmlns:xlink="http://www.w3.org/1999/xlink" xlink:title="Icelandic Institute of Natural History, Reykjavik, Iceland" id="ABBRID0ELSAI" xlink:type="simple">IINH</abbrev> 34897 (1 posterior end of a paratype on <abbrev xmlns:xlink="http://www.w3.org/1999/xlink" xlink:title="Scanning Electron Microscopy" id="ABBRID0EPSAI" xlink:type="simple">SEM</abbrev> stub), <abbrev xmlns:xlink="http://www.w3.org/1999/xlink" xlink:title="Icelandic Institute of Natural History, Reykjavik, Iceland" id="ABBRID0ETSAI" xlink:type="simple">IINH</abbrev> 34899 (9 paratypes), <abbrev xmlns:xlink="http://www.w3.org/1999/xlink" xlink:title="Icelandic Institute of Natural History, Reykjavik, Iceland" id="ABBRID0EXSAI" xlink:type="simple">IINH</abbrev> 35671 (36 paratypes), <abbrev xmlns:xlink="http://www.w3.org/1999/xlink" xlink:title="Icelandic Institute of Natural History, Reykjavik, Iceland" id="ABBRID0E2SAI" xlink:type="simple">IINH</abbrev> 35672 (1 posterior end of a paratype), <abbrev xmlns:xlink="http://www.w3.org/1999/xlink" xlink:title="Icelandic Institute of Natural History, Reykjavik, Iceland" id="ABBRID0E6SAI" xlink:type="simple">IINH</abbrev> 35673 (3 paratypes), <abbrev xmlns:xlink="http://www.w3.org/1999/xlink" xlink:title="Icelandic Institute of Natural History, Reykjavik, Iceland" id="ABBRID0EDTAI" xlink:type="simple">IINH</abbrev> 35699 (6 paratypes on <abbrev xmlns:xlink="http://www.w3.org/1999/xlink" xlink:title="Scanning Electron Microscopy" id="ABBRID0EHTAI" xlink:type="simple">SEM</abbrev> stub).</p></tp:treatment-sec><tp:treatment-sec sec-type="material" id="SECID0ELTAI"><title>Other material examined.</title><p><abbrev xmlns:xlink="http://www.w3.org/1999/xlink" xlink:title="Department of Natural History, University Museum of Bergen, University of Bergen, Norway" id="ABBRID0ERTAI" xlink:type="simple">ZMBN</abbrev> 157647 (35 spms); <abbrev xmlns:xlink="http://www.w3.org/1999/xlink" xlink:title="Department of Natural History, University Museum of Bergen, University of Bergen, Norway" id="ABBRID0EVTAI" xlink:type="simple">ZMBN</abbrev> 157648 (1 spms); <abbrev xmlns:xlink="http://www.w3.org/1999/xlink" xlink:title="Department of Natural History, University Museum of Bergen, University of Bergen, Norway" id="ABBRID0EZTAI" xlink:type="simple">ZMBN</abbrev> 157649 (1 spm on <abbrev xmlns:xlink="http://www.w3.org/1999/xlink" xlink:title="Scanning Electron Microscopy" id="ABBRID0E4TAI" xlink:type="simple">SEM</abbrev> stub); <abbrev xmlns:xlink="http://www.w3.org/1999/xlink" xlink:title="Department of Natural History, University Museum of Bergen, University of Bergen, Norway" id="ABBRID0EBUAI" xlink:type="simple">ZMBN</abbrev> 157650 (2 spms on <abbrev xmlns:xlink="http://www.w3.org/1999/xlink" xlink:title="Scanning Electron Microscopy" id="ABBRID0EFUAI" xlink:type="simple">SEM</abbrev> stub); <abbrev xmlns:xlink="http://www.w3.org/1999/xlink" xlink:title="Department of Natural History, University Museum of Bergen, University of Bergen, Norway" id="ABBRID0EJUAI" xlink:type="simple">ZMBN</abbrev> 157651 (1 spm); <abbrev xmlns:xlink="http://www.w3.org/1999/xlink" xlink:title="Department of Natural History, University Museum of Bergen, University of Bergen, Norway" id="ABBRID0ENUAI" xlink:type="simple">ZMBN</abbrev> 157652 (60 spms); <abbrev xmlns:xlink="http://www.w3.org/1999/xlink" xlink:title="Department of Natural History, University Museum of Bergen, University of Bergen, Norway" id="ABBRID0ERUAI" xlink:type="simple">ZMBN</abbrev> 157653 (3 spms); <abbrev xmlns:xlink="http://www.w3.org/1999/xlink" xlink:title="Department of Natural History, University Museum of Bergen, University of Bergen, Norway" id="ABBRID0EVUAI" xlink:type="simple">ZMBN</abbrev> 157654 (12 spms); <abbrev xmlns:xlink="http://www.w3.org/1999/xlink" xlink:title="Department of Natural History, University Museum of Bergen, University of Bergen, Norway" id="ABBRID0EZUAI" xlink:type="simple">ZMBN</abbrev> 157655 (10 spms); <abbrev xmlns:xlink="http://www.w3.org/1999/xlink" xlink:title="Department of Natural History, University Museum of Bergen, University of Bergen, Norway" id="ABBRID0E4UAI" xlink:type="simple">ZMBN</abbrev> 157656 (1 spm); <abbrev xmlns:xlink="http://www.w3.org/1999/xlink" xlink:title="Department of Natural History, University Museum of Bergen, University of Bergen, Norway" id="ABBRID0EBVAI" xlink:type="simple">ZMBN</abbrev> 157657 (28 spms); <abbrev xmlns:xlink="http://www.w3.org/1999/xlink" xlink:title="Department of Natural History, University Museum of Bergen, University of Bergen, Norway" id="ABBRID0EFVAI" xlink:type="simple">ZMBN</abbrev> 157658 (1 spm); <abbrev xmlns:xlink="http://www.w3.org/1999/xlink" xlink:title="Department of Natural History, University Museum of Bergen, University of Bergen, Norway" id="ABBRID0EJVAI" xlink:type="simple">ZMBN</abbrev> 157659 (11 spms); <abbrev xmlns:xlink="http://www.w3.org/1999/xlink" xlink:title="Department of Natural History, University Museum of Bergen, University of Bergen, Norway" id="ABBRID0ENVAI" xlink:type="simple">ZMBN</abbrev> 157660 (7 spms); <abbrev xmlns:xlink="http://www.w3.org/1999/xlink" xlink:title="Department of Natural History, University Museum of Bergen, University of Bergen, Norway" id="ABBRID0ERVAI" xlink:type="simple">ZMBN</abbrev> 157661 (38 spms); <abbrev xmlns:xlink="http://www.w3.org/1999/xlink" xlink:title="Department of Natural History, University Museum of Bergen, University of Bergen, Norway" id="ABBRID0EVVAI" xlink:type="simple">ZMBN</abbrev> 157662 (322 spms); <abbrev xmlns:xlink="http://www.w3.org/1999/xlink" xlink:title="Department of Natural History, University Museum of Bergen, University of Bergen, Norway" id="ABBRID0EZVAI" xlink:type="simple">ZMBN</abbrev> 157663 (2 spms on <abbrev xmlns:xlink="http://www.w3.org/1999/xlink" xlink:title="Scanning Electron Microscopy" id="ABBRID0E4VAI" xlink:type="simple">SEM</abbrev> stub); <abbrev xmlns:xlink="http://www.w3.org/1999/xlink" xlink:title="Senckenberg Museum of Frankfurt, Germany" id="ABBRID0EBWAI" xlink:type="simple">SMF</abbrev> 32584 (2 spms); <abbrev xmlns:xlink="http://www.w3.org/1999/xlink" xlink:title="Senckenberg Museum of Frankfurt, Germany" id="ABBRID0EFWAI" xlink:type="simple">SMF</abbrev> 32589 (4 spms); <abbrev xmlns:xlink="http://www.w3.org/1999/xlink" xlink:title="Senckenberg Museum of Frankfurt, Germany" id="ABBRID0EJWAI" xlink:type="simple">SMF</abbrev> 32629 (6 spms); <abbrev xmlns:xlink="http://www.w3.org/1999/xlink" xlink:title="Senckenberg Museum of Frankfurt, Germany" id="ABBRID0ENWAI" xlink:type="simple">SMF</abbrev> 32632 (23 spms); <abbrev xmlns:xlink="http://www.w3.org/1999/xlink" xlink:title="Senckenberg Museum of Frankfurt, Germany" id="ABBRID0ERWAI" xlink:type="simple">SMF</abbrev> 32633 (4 spms); <abbrev xmlns:xlink="http://www.w3.org/1999/xlink" xlink:title="Senckenberg Museum of Frankfurt, Germany" id="ABBRID0EVWAI" xlink:type="simple">SMF</abbrev> 32634 (3 spms); <abbrev xmlns:xlink="http://www.w3.org/1999/xlink" xlink:title="Senckenberg Museum of Frankfurt, Germany" id="ABBRID0EZWAI" xlink:type="simple">SMF</abbrev> 32635 (3 spms); <abbrev xmlns:xlink="http://www.w3.org/1999/xlink" xlink:title="Senckenberg Museum of Frankfurt, Germany" id="ABBRID0E4WAI" xlink:type="simple">SMF</abbrev> 32636 (52 spms); <abbrev xmlns:xlink="http://www.w3.org/1999/xlink" xlink:title="Senckenberg Museum of Frankfurt, Germany" id="ABBRID0EBXAI" xlink:type="simple">SMF</abbrev> 32646 (17 spms); <abbrev xmlns:xlink="http://www.w3.org/1999/xlink" xlink:title="Senckenberg Museum of Frankfurt, Germany" id="ABBRID0EFXAI" xlink:type="simple">SMF</abbrev> 32647 (41 spms); <abbrev xmlns:xlink="http://www.w3.org/1999/xlink" xlink:title="Senckenberg Museum of Frankfurt, Germany" id="ABBRID0EJXAI" xlink:type="simple">SMF</abbrev> 32648 (2 spms); <abbrev xmlns:xlink="http://www.w3.org/1999/xlink" xlink:title="Senckenberg Museum of Frankfurt, Germany" id="ABBRID0ENXAI" xlink:type="simple">SMF</abbrev> 32670 (DNA voucher Orbi2 on <abbrev xmlns:xlink="http://www.w3.org/1999/xlink" xlink:title="Scanning Electron Microscopy" id="ABBRID0ERXAI" xlink:type="simple">SEM</abbrev> stub); <abbrev xmlns:xlink="http://www.w3.org/1999/xlink" xlink:title="Senckenberg Museum of Frankfurt, Germany" id="ABBRID0EVXAI" xlink:type="simple">SMF</abbrev> 32671 (DNA voucher Orbi7); <abbrev xmlns:xlink="http://www.w3.org/1999/xlink" xlink:title="Senckenberg Museum of Frankfurt, Germany" id="ABBRID0EZXAI" xlink:type="simple">SMF</abbrev> 32672 (DNA voucher Orbi8); <abbrev xmlns:xlink="http://www.w3.org/1999/xlink" xlink:title="Senckenberg Museum of Frankfurt, Germany" id="ABBRID0E4XAI" xlink:type="simple">SMF</abbrev> 32673 (DNA voucher Orbi9); <abbrev xmlns:xlink="http://www.w3.org/1999/xlink" xlink:title="Senckenberg Museum of Frankfurt, Germany" id="ABBRID0EBYAI" xlink:type="simple">SMF</abbrev> 32675 (DNA voucher Orbi1); <abbrev xmlns:xlink="http://www.w3.org/1999/xlink" xlink:title="Senckenberg Museum of Frankfurt, Germany" id="ABBRID0EFYAI" xlink:type="simple">SMF</abbrev> 32676 (DNA voucher Orbi13); <abbrev xmlns:xlink="http://www.w3.org/1999/xlink" xlink:title="Senckenberg Museum of Frankfurt, Germany" id="ABBRID0EJYAI" xlink:type="simple">SMF</abbrev> 32677 (DNA voucher Orbi14); <abbrev xmlns:xlink="http://www.w3.org/1999/xlink" xlink:title="Senckenberg Museum of Frankfurt, Germany" id="ABBRID0ENYAI" xlink:type="simple">SMF</abbrev> 32678 (DNA voucher Orbi15 on <abbrev xmlns:xlink="http://www.w3.org/1999/xlink" xlink:title="Scanning Electron Microscopy" id="ABBRID0ERYAI" xlink:type="simple">SEM</abbrev> stub); <abbrev xmlns:xlink="http://www.w3.org/1999/xlink" xlink:title="Senckenberg Museum of Frankfurt, Germany" id="ABBRID0EVYAI" xlink:type="simple">SMF</abbrev> 32679 (DNA voucher Orbi16 on <abbrev xmlns:xlink="http://www.w3.org/1999/xlink" xlink:title="Scanning Electron Microscopy" id="ABBRID0EZYAI" xlink:type="simple">SEM</abbrev> stub); <abbrev xmlns:xlink="http://www.w3.org/1999/xlink" xlink:title="Senckenberg Museum of Frankfurt, Germany" id="ABBRID0E4YAI" xlink:type="simple">SMF</abbrev> 32660 (DNA voucher Orbi20); IceAGE sample <abbrev xmlns:xlink="http://www.w3.org/1999/xlink" content-type="institution" xlink:title="“Deutsches Zentrum für Marine Biodiversitätsforschung" id="ABBRID0EBZAI" xlink:type="simple">DZMB</abbrev>-HH 33669 (E-voucher NBAAV667-23).</p></tp:treatment-sec><tp:treatment-sec sec-type="diagnosis" id="SECID0EGZAI"><title>Diagnosis.</title><p>An <italic><tp:taxon-name><tp:taxon-name-part taxon-name-part-type="genus" reg="Orbiniella">Orbiniella</tp:taxon-name-part></tp:taxon-name></italic> with segmental annulation pattern as follows: one narrow annulus between parapodium 1 and 2, two narrow annuli between parapodia from parapodium 2 until 5 or 6, and three narrow annuli between parapodia from parapodium 5 or 6 until pygidium. Acicular spines short and stout, up to five in both noto- and neuropodia. Pygidium with four short anal lobes.</p></tp:treatment-sec><tp:treatment-sec sec-type="type locality" id="SECID0ETZAI"><title>Type locality.</title><p>Jan Mayen microcontinent, Iceland Sea, <named-content xmlns:xlink="http://www.w3.org/1999/xlink" content-type="dwc:verbatimCoordinates" xlink:type="simple"><named-content content-type="geo-json" specific-use="{&#34;type&#34;:&#34;Point&#34;,&#34;coordinates&#34;:[-9.240300,68.828500]}" id="NCID0E3ZAI" xlink:type="simple">68.8285, -9.2403</named-content></named-content>, 1849 m (Fig. <xref ref-type="fig" rid="F11">11</xref>).</p><fig id="F11" position="float" orientation="portrait"><object-id xmlns:xlink="http://www.w3.org/1999/xlink" content-type="doi" xlink:type="simple">10.3897/zookeys.1205.120300.figure11</object-id><object-id xmlns:xlink="http://www.w3.org/1999/xlink" content-type="arpha" xlink:type="simple">BC49A30B-DA1A-5EB4-B871-5350FD35688A</object-id><label>Figure 11.</label><caption><p>Distribution of <italic><tp:taxon-name><tp:taxon-name-part taxon-name-part-type="genus" reg="Orbiniella">Orbiniella</tp:taxon-name-part><tp:taxon-name-part taxon-name-part-type="species" reg="petersenae">petersenae</tp:taxon-name-part></tp:taxon-name></italic> sensu stricto. Black lines – Greenland-Scotland Ridge (GSR), star – type locality, coloured circles – stations with examined morphology and molecular data, white circles – stations with examined morphology.</p></caption><graphic xmlns:xlink="http://www.w3.org/1999/xlink" xlink:href="zookeys-1205-051_article-120300__-g011.jpg" position="float" orientation="portrait" xlink:type="simple" id="oo_1074851.jpg"><uri content-type="original_file" xlink:type="simple">https://binary.pensoft.net/fig/1074851</uri></graphic></fig></tp:treatment-sec><tp:treatment-sec sec-type="remarks" id="SECID0E41AI"><title>Remarks.</title><p>The morphology of the holotype fully agrees with the original description. The analysis of the <abbrev xmlns:xlink="http://www.w3.org/1999/xlink" xlink:title="Icelandic Institute of Natural History, Reykjavik, Iceland" id="ABBRID0ED2AI" xlink:type="simple">IINH</abbrev> paratypes and the new material in this study under a light microscope and <abbrev xmlns:xlink="http://www.w3.org/1999/xlink" xlink:title="Scanning Electron Microscopy" id="ABBRID0EH2AI" xlink:type="simple">SEM</abbrev> allowed elucidating the degree of variability in some morphological characters not discussed by <xref ref-type="bibr" rid="B29">Parapar et al. (2015)</xref>.</p><p>The prostomium shape varied between elongate (Fig. <xref ref-type="fig" rid="F12">12A</xref>) and broad (Fig. <xref ref-type="fig" rid="F13">13A</xref>), both with a rounded anterior margin (Table <xref ref-type="table" rid="T1">1</xref>). In some specimens from the <italic><tp:taxon-name><tp:taxon-name-part taxon-name-part-type="genus" reg="Orbiniella">O.</tp:taxon-name-part><tp:taxon-name-part taxon-name-part-type="species" reg="petersenae">petersenae</tp:taxon-name-part></tp:taxon-name></italic> sensu lato type series material, brownish eyespots with poorly defined borders were observed. Most of the paratypes showed the same type of peristomium as in the holotype (i.e., the first ring shorter than the second one), but a few paratypes were with equal rings. Notopodia varied from digitate, long, and thin (Fig. <xref ref-type="fig" rid="F12">12C</xref>) to digitate, short and thick (Fig. <xref ref-type="fig" rid="F12">12E</xref>). Some of the IceAGE specimens presented the same three patterns of dorsal segmental pigmentation observed in <italic><tp:taxon-name><tp:taxon-name-part taxon-name-part-type="genus" reg="Orbiniella">O.</tp:taxon-name-part><tp:taxon-name-part taxon-name-part-type="species" reg="parapari">parapari</tp:taxon-name-part></tp:taxon-name></italic>, possibly due to better preservation conditions.</p><fig id="F12" position="float" orientation="portrait"><object-id xmlns:xlink="http://www.w3.org/1999/xlink" content-type="doi" xlink:type="simple">10.3897/zookeys.1205.120300.figure12</object-id><object-id xmlns:xlink="http://www.w3.org/1999/xlink" content-type="arpha" xlink:type="simple">0A31021F-270F-5D7A-9E33-D4DA4ACE2E02</object-id><label>Figure 12.</label><caption><p><italic><tp:taxon-name><tp:taxon-name-part taxon-name-part-type="genus" reg="Orbiniella">Orbiniella</tp:taxon-name-part><tp:taxon-name-part taxon-name-part-type="species" reg="petersenae">petersenae</tp:taxon-name-part></tp:taxon-name></italic> sensu stricto, <abbrev xmlns:xlink="http://www.w3.org/1999/xlink" xlink:title="Scanning Electron Microscopy" id="ABBRID0EO4AI" xlink:type="simple">SEM</abbrev><bold>A</bold> paratype <abbrev xmlns:xlink="http://www.w3.org/1999/xlink" xlink:title="Department of Natural History, University Museum of Bergen, University of Bergen, Norway" id="ABBRID0EU4AI" xlink:type="simple">ZMBN</abbrev> 157649, anterior end, dorsal view <bold>B</bold> paratype <abbrev xmlns:xlink="http://www.w3.org/1999/xlink" xlink:title="Department of Natural History, University Museum of Bergen, University of Bergen, Norway" id="ABBRID0E14AI" xlink:type="simple">ZMBN</abbrev> 157649, detail of left lateral side of prostomium showing presumed nuchal organs (insert of A) <bold>C</bold> paratype <abbrev xmlns:xlink="http://www.w3.org/1999/xlink" xlink:title="Senckenberg Museum of Frankfurt, Germany" id="ABBRID0EA5AI" xlink:type="simple">SMF</abbrev> 32678, notopodium of chaetiger 3 showing notopodial lobe and capillaries <bold>D</bold> paratype <abbrev xmlns:xlink="http://www.w3.org/1999/xlink" xlink:title="Senckenberg Museum of Frankfurt, Germany" id="ABBRID0EG5AI" xlink:type="simple">SMF</abbrev> 32678, neuropodim of chaetiger 7 showing acicular spines and capillaries <bold>E</bold> paratype <abbrev xmlns:xlink="http://www.w3.org/1999/xlink" xlink:title="Department of Natural History, University Museum of Bergen, University of Bergen, Norway" id="ABBRID0EM5AI" xlink:type="simple">ZMBN</abbrev> 157663, notopodium of chaetiger 10 showing notopodial lobe, acicular spines, and capillaries <bold>F</bold> paratype <abbrev xmlns:xlink="http://www.w3.org/1999/xlink" xlink:title="Senckenberg Museum of Frankfurt, Germany" id="ABBRID0ES5AI" xlink:type="simple">SMF</abbrev> 32678, detail of capillary chaetae. White and black arrows in A: Lateral ciliary spots; White arrow in E: Start of crenulation in capillary chaeta. Abbreviations: Ac: acicular spines; Np: notopodial lobe. Scale bars: 100 μm (<bold>A – C</bold>); 40 μm (<bold>D</bold>); 50 μm (<bold>E</bold>); 10 μm (<bold>F</bold>).</p></caption><graphic xmlns:xlink="http://www.w3.org/1999/xlink" xlink:href="zookeys-1205-051_article-120300__-g012.jpg" position="float" orientation="portrait" xlink:type="simple" id="oo_1074852.jpg"><uri content-type="original_file" xlink:type="simple">https://binary.pensoft.net/fig/1074852</uri></graphic></fig><fig id="F13" position="float" orientation="portrait"><object-id xmlns:xlink="http://www.w3.org/1999/xlink" content-type="doi" xlink:type="simple">10.3897/zookeys.1205.120300.figure13</object-id><object-id xmlns:xlink="http://www.w3.org/1999/xlink" content-type="arpha" xlink:type="simple">D65A507F-5EC0-5C25-9960-C8F28E9C5F01</object-id><label>Figure 13.</label><caption><p><italic><tp:taxon-name><tp:taxon-name-part taxon-name-part-type="genus" reg="Orbiniella">Orbiniella</tp:taxon-name-part><tp:taxon-name-part taxon-name-part-type="species" reg="petersenae">petersenae</tp:taxon-name-part></tp:taxon-name></italic> sensu stricto, <abbrev xmlns:xlink="http://www.w3.org/1999/xlink" xlink:title="Scanning Electron Microscopy" id="ABBRID0EW6AI" xlink:type="simple">SEM</abbrev><bold>A</bold> paratype <abbrev xmlns:xlink="http://www.w3.org/1999/xlink" xlink:title="Department of Natural History, University Museum of Bergen, University of Bergen, Norway" id="ABBRID0E36AI" xlink:type="simple">ZMBN</abbrev> 157663, anterior end, ventral view showing narrow annuli between parapodia 1 and 7 <bold>B</bold> paratype <abbrev xmlns:xlink="http://www.w3.org/1999/xlink" xlink:title="Department of Natural History, University Museum of Bergen, University of Bergen, Norway" id="ABBRID0ECABI" xlink:type="simple">ZMBN</abbrev> 157650, midbody, ventral view showing narrow annuli between parapodia 17 and 24 <bold>C</bold> paratype <abbrev xmlns:xlink="http://www.w3.org/1999/xlink" xlink:title="Department of Natural History, University Museum of Bergen, University of Bergen, Norway" id="ABBRID0EIABI" xlink:type="simple">ZMBN</abbrev> 157650, posterior end, ventral view <bold>D</bold> paratype <abbrev xmlns:xlink="http://www.w3.org/1999/xlink" xlink:title="Department of Natural History, University Museum of Bergen, University of Bergen, Norway" id="ABBRID0EOABI" xlink:type="simple">ZMBN</abbrev> 157650, detail of last two chaetigers together with pygidium (insert of C). Numbers indicate narrow annuli between parapodia. Abbreviations: Par1: first parapodium; Par6: sixth parapodium. Scale bars: 500 μm (<bold>A</bold>); 100 μm (<bold>B, C</bold>); 20 μm (<bold>D</bold>).</p></caption><graphic xmlns:xlink="http://www.w3.org/1999/xlink" xlink:href="zookeys-1205-051_article-120300__-g013.jpg" position="float" orientation="portrait" xlink:type="simple" id="oo_1074853.jpg"><uri content-type="original_file" xlink:type="simple">https://binary.pensoft.net/fig/1074853</uri></graphic></fig><p><abbrev xmlns:xlink="http://www.w3.org/1999/xlink" xlink:title="Scanning Electron Microscopy" id="ABBRID0E6ABI" xlink:type="simple">SEM</abbrev> micrographs showed one single prominent lateral ciliary congregation at each side of the prostomium, which we interpret as nuchal organs (Fig. <xref ref-type="fig" rid="F12">12B</xref>). Capillary chaetae with crenulation occurring on one side along the whole chaeta or along half of its length (Fig. <xref ref-type="fig" rid="F12">12D, E</xref>). The holotype and the paratypes showed capillaries longer than body width in anterior segments as stated by <xref ref-type="bibr" rid="B29">Parapar et al. (2015)</xref>. However, some specimens from the material collected in this study presented shorter capillaries equal to body width. Acicular spines were up to five per ramus, instead of up to three reported in <xref ref-type="bibr" rid="B29">Parapar et al. (2015)</xref> (Fig. <xref ref-type="fig" rid="F12">12D</xref>).</p><p>As mentioned above, among the NE Atlantic/Nordic <italic><tp:taxon-name><tp:taxon-name-part taxon-name-part-type="genus" reg="Orbiniella">Orbiniella</tp:taxon-name-part></tp:taxon-name></italic> species, <italic><tp:taxon-name><tp:taxon-name-part taxon-name-part-type="genus" reg="Orbiniella">Orbiniella</tp:taxon-name-part><tp:taxon-name-part taxon-name-part-type="species" reg="petersenae">petersenae</tp:taxon-name-part></tp:taxon-name></italic> sensu stricto is most similar to <italic><tp:taxon-name><tp:taxon-name-part taxon-name-part-type="genus" reg="Orbiniella">O.</tp:taxon-name-part><tp:taxon-name-part taxon-name-part-type="species" reg="parapari">parapari</tp:taxon-name-part></tp:taxon-name></italic> sp. nov., furthermore, these two species have an overlapping distribution. As in the case of <italic><tp:taxon-name><tp:taxon-name-part taxon-name-part-type="genus" reg="Orbiniella">O.</tp:taxon-name-part><tp:taxon-name-part taxon-name-part-type="species" reg="parapari">parapari</tp:taxon-name-part></tp:taxon-name></italic> sp. nov., <italic><tp:taxon-name><tp:taxon-name-part taxon-name-part-type="genus" reg="Orbiniella">O.</tp:taxon-name-part><tp:taxon-name-part taxon-name-part-type="species" reg="petersenae">petersenae</tp:taxon-name-part></tp:taxon-name></italic> sensu stricto shares a number of morphological characters with the seven deep-sea congeners: <italic><tp:taxon-name><tp:taxon-name-part taxon-name-part-type="genus" reg="Orbiniella">O.</tp:taxon-name-part><tp:taxon-name-part taxon-name-part-type="species" reg="andeepia">andeepia</tp:taxon-name-part></tp:taxon-name></italic>, <italic><tp:taxon-name><tp:taxon-name-part taxon-name-part-type="genus" reg="Orbiniella">O.</tp:taxon-name-part><tp:taxon-name-part taxon-name-part-type="species" reg="longilobata">longilobata</tp:taxon-name-part></tp:taxon-name></italic>, <italic><tp:taxon-name><tp:taxon-name-part taxon-name-part-type="genus" reg="Orbiniella">O.</tp:taxon-name-part><tp:taxon-name-part taxon-name-part-type="species" reg="rugosa">rugosa</tp:taxon-name-part></tp:taxon-name></italic>, <italic><tp:taxon-name><tp:taxon-name-part taxon-name-part-type="genus" reg="Orbiniella">O.</tp:taxon-name-part><tp:taxon-name-part taxon-name-part-type="species" reg="tumida">tumida</tp:taxon-name-part></tp:taxon-name></italic>, <italic><tp:taxon-name><tp:taxon-name-part taxon-name-part-type="genus" reg="Orbiniella">O.</tp:taxon-name-part><tp:taxon-name-part taxon-name-part-type="species" reg="abyssalis">abyssalis</tp:taxon-name-part></tp:taxon-name></italic>, <italic><tp:taxon-name><tp:taxon-name-part taxon-name-part-type="genus" reg="Orbiniella">O.</tp:taxon-name-part><tp:taxon-name-part taxon-name-part-type="species" reg="armata">armata</tp:taxon-name-part></tp:taxon-name></italic>, and <italic><tp:taxon-name><tp:taxon-name-part taxon-name-part-type="genus" reg="Orbiniella">O.</tp:taxon-name-part><tp:taxon-name-part taxon-name-part-type="species" reg="mimica">mimica</tp:taxon-name-part></tp:taxon-name></italic> (see remarks section of <italic><tp:taxon-name><tp:taxon-name-part taxon-name-part-type="genus" reg="Orbiniella">O.</tp:taxon-name-part><tp:taxon-name-part taxon-name-part-type="species" reg="parapari">parapari</tp:taxon-name-part></tp:taxon-name></italic> sp. nov. for comparison of the two species). One sample from a station near Jan Mayen (1243 m) contained an outstanding number of <italic><tp:taxon-name><tp:taxon-name-part taxon-name-part-type="genus" reg="Orbiniella">O.</tp:taxon-name-part><tp:taxon-name-part taxon-name-part-type="species" reg="petersenae">petersenae</tp:taxon-name-part></tp:taxon-name></italic> sensu stricto (i.e., 322 specimens).</p></tp:treatment-sec><tp:treatment-sec sec-type="distribution" id="SECID0EPGBI"><title>Distribution.</title><p>Iceland Sea and southern Greenland Sea, 1053–2407 m. Possibly Norwegian Sea, 2525–3892 m (Fig. <xref ref-type="fig" rid="F11">11</xref>).</p></tp:treatment-sec><tp:treatment-sec><!--Section generated to contain objects referenced in tp:taxon-treatment.--><table-wrap id="T1" position="float" orientation="portrait"><label>Table 1.</label><caption><p>Discriminatory characters of the NE Atlantic <italic><tp:taxon-name><tp:taxon-name-part taxon-name-part-type="genus" reg="Orbiniella">Orbiniella</tp:taxon-name-part></tp:taxon-name></italic>. Abbreviations: <abbrev xmlns:xlink="http://www.w3.org/1999/xlink" xlink:title="Available fragment" id="ABBRID0EPQAG" xlink:type="simple">Af</abbrev>, Available fragment; <abbrev xmlns:xlink="http://www.w3.org/1999/xlink" xlink:title="Chaetiger" id="ABBRID0ETQAG" xlink:type="simple">CH</abbrev>, Chaetiger; <abbrev xmlns:xlink="http://www.w3.org/1999/xlink" xlink:title="Narrow annuli between parapodia" id="ABBRID0EXQAG" xlink:type="simple">NA</abbrev>, Narrow annuli between parapodia; <abbrev xmlns:xlink="http://www.w3.org/1999/xlink" xlink:title="Parapodium" id="ABBRID0E2QAG" xlink:type="simple">Par</abbrev>, Parapodium; <abbrev xmlns:xlink="http://www.w3.org/1999/xlink" xlink:title="Pygidium" id="ABBRID0E6QAG" xlink:type="simple">Pg</abbrev>, Pygidium.</p></caption><table id="TID0E6CAI" rules="all"><tbody><tr><th rowspan="1" colspan="1">Character</th><th rowspan="1" colspan="1"><italic><tp:taxon-name><tp:taxon-name-part taxon-name-part-type="genus" reg="Orbiniella">Orbiniella</tp:taxon-name-part><tp:taxon-name-part taxon-name-part-type="species" reg="griegi">griegi</tp:taxon-name-part></tp:taxon-name></italic> sp. nov.</th><th rowspan="1" colspan="1"><italic><tp:taxon-name><tp:taxon-name-part taxon-name-part-type="genus" reg="Orbiniella">Orbiniella</tp:taxon-name-part><tp:taxon-name-part taxon-name-part-type="species" reg="mayhemi">mayhemi</tp:taxon-name-part></tp:taxon-name></italic> sp. nov.</th><th rowspan="1" colspan="1"><italic><tp:taxon-name><tp:taxon-name-part taxon-name-part-type="genus" reg="Orbiniella">Orbiniella</tp:taxon-name-part><tp:taxon-name-part taxon-name-part-type="species" reg="parapari">parapari</tp:taxon-name-part></tp:taxon-name></italic> sp. nov.</th><th rowspan="1" colspan="1"><italic><tp:taxon-name><tp:taxon-name-part taxon-name-part-type="genus" reg="Orbiniella">Orbiniella</tp:taxon-name-part><tp:taxon-name-part taxon-name-part-type="species" reg="petersenae">petersenae</tp:taxon-name-part></tp:taxon-name></italic><italic>sensu stricto</italic> Parapar, Moreira &amp; Helgason, 2015</th></tr><tr><td rowspan="1" colspan="1">Prostomium</td><td rowspan="1" colspan="1">Broad</td><td rowspan="1" colspan="1">Broad</td><td rowspan="1" colspan="1">Broad or elongate</td><td rowspan="1" colspan="1">Broad or elongate</td></tr><tr><td rowspan="1" colspan="1">Nuchal organs</td><td rowspan="1" colspan="1">In patches</td><td rowspan="1" colspan="1">Not observed</td><td rowspan="1" colspan="1">One single congregation</td><td rowspan="1" colspan="1">One single congregation</td></tr><tr><td rowspan="1" colspan="1">Peristomial rings</td><td rowspan="1" colspan="1">First wider than second</td><td rowspan="1" colspan="1">first narrower than second</td><td rowspan="1" colspan="1">Both with same length or first narrower than second</td><td rowspan="1" colspan="1">Both with same length or first narrower than second</td></tr><tr><td rowspan="1" colspan="1">Segmental annulation pattern</td><td rowspan="1" colspan="1">One <abbrev xmlns:xlink="http://www.w3.org/1999/xlink" xlink:title="Narrow annuli between parapodia" id="ABBRID0EBVAG" xlink:type="simple">NA</abbrev> from <abbrev xmlns:xlink="http://www.w3.org/1999/xlink" xlink:title="Parapodium" id="ABBRID0EFVAG" xlink:type="simple">Par</abbrev> 1 until 6, two <abbrev xmlns:xlink="http://www.w3.org/1999/xlink" xlink:title="Narrow annuli between parapodia" id="ABBRID0EJVAG" xlink:type="simple">NA</abbrev> from <abbrev xmlns:xlink="http://www.w3.org/1999/xlink" xlink:title="Parapodium" id="ABBRID0ENVAG" xlink:type="simple">Par</abbrev> 6 until 8, and three <abbrev xmlns:xlink="http://www.w3.org/1999/xlink" xlink:title="Narrow annuli between parapodia" id="ABBRID0ERVAG" xlink:type="simple">NA</abbrev> from <abbrev xmlns:xlink="http://www.w3.org/1999/xlink" xlink:title="Parapodium" id="ABBRID0EVVAG" xlink:type="simple">Par</abbrev> 8 until <abbrev xmlns:xlink="http://www.w3.org/1999/xlink" xlink:title="Pygidium" id="ABBRID0EZVAG" xlink:type="simple">Pg</abbrev></td><td rowspan="1" colspan="1">One <abbrev xmlns:xlink="http://www.w3.org/1999/xlink" xlink:title="Narrow annuli between parapodia" id="ABBRID0EAWAG" xlink:type="simple">NA</abbrev> from <abbrev xmlns:xlink="http://www.w3.org/1999/xlink" xlink:title="Parapodium" id="ABBRID0EEWAG" xlink:type="simple">Par</abbrev> 1 until 5-6 and two <abbrev xmlns:xlink="http://www.w3.org/1999/xlink" xlink:title="Narrow annuli between parapodia" id="ABBRID0EIWAG" xlink:type="simple">NA</abbrev> from <abbrev xmlns:xlink="http://www.w3.org/1999/xlink" xlink:title="Parapodium" id="ABBRID0EMWAG" xlink:type="simple">Par</abbrev> 5-6 until end of <abbrev xmlns:xlink="http://www.w3.org/1999/xlink" xlink:title="Available fragment" id="ABBRID0EQWAG" xlink:type="simple">Af</abbrev> of the most complete specimen</td><td rowspan="1" colspan="1">One <abbrev xmlns:xlink="http://www.w3.org/1999/xlink" xlink:title="Narrow annuli between parapodia" id="ABBRID0EYWAG" xlink:type="simple">NA</abbrev> from <abbrev xmlns:xlink="http://www.w3.org/1999/xlink" xlink:title="Parapodium" id="ABBRID0E3WAG" xlink:type="simple">Par</abbrev> 1 until 5-6, two <abbrev xmlns:xlink="http://www.w3.org/1999/xlink" xlink:title="Narrow annuli between parapodia" id="ABBRID0EAXAG" xlink:type="simple">NA</abbrev> from <abbrev xmlns:xlink="http://www.w3.org/1999/xlink" xlink:title="Parapodium" id="ABBRID0EEXAG" xlink:type="simple">Par</abbrev> 5-6 until 10-14, and three <abbrev xmlns:xlink="http://www.w3.org/1999/xlink" xlink:title="Narrow annuli between parapodia" id="ABBRID0EIXAG" xlink:type="simple">NA</abbrev> from <abbrev xmlns:xlink="http://www.w3.org/1999/xlink" xlink:title="Parapodium" id="ABBRID0EMXAG" xlink:type="simple">Par</abbrev> 10-14 until <abbrev xmlns:xlink="http://www.w3.org/1999/xlink" xlink:title="Pygidium" id="ABBRID0EQXAG" xlink:type="simple">Pg</abbrev></td><td rowspan="1" colspan="1">One <abbrev xmlns:xlink="http://www.w3.org/1999/xlink" xlink:title="Narrow annuli between parapodia" id="ABBRID0EXXAG" xlink:type="simple">NA</abbrev> between <abbrev xmlns:xlink="http://www.w3.org/1999/xlink" xlink:title="Parapodium" id="ABBRID0E2XAG" xlink:type="simple">Par</abbrev> 1 and 2, two <abbrev xmlns:xlink="http://www.w3.org/1999/xlink" xlink:title="Narrow annuli between parapodia" id="ABBRID0E6XAG" xlink:type="simple">NA</abbrev> from <abbrev xmlns:xlink="http://www.w3.org/1999/xlink" xlink:title="Parapodium" id="ABBRID0EDYAG" xlink:type="simple">Par</abbrev> 2 until 5-6, and three <abbrev xmlns:xlink="http://www.w3.org/1999/xlink" xlink:title="Narrow annuli between parapodia" id="ABBRID0EHYAG" xlink:type="simple">NA</abbrev> from <abbrev xmlns:xlink="http://www.w3.org/1999/xlink" xlink:title="Parapodium" id="ABBRID0ELYAG" xlink:type="simple">Par</abbrev> 5-6 until <abbrev xmlns:xlink="http://www.w3.org/1999/xlink" xlink:title="Pygidium" id="ABBRID0EPYAG" xlink:type="simple">Pg</abbrev></td></tr><tr><td rowspan="1" colspan="1">Shape parapodia</td><td rowspan="1" colspan="1">Triangular</td><td rowspan="1" colspan="1">Rounded in the first chaetigers and triangular from CH7–CH10</td><td rowspan="1" colspan="1">Triangular or rounded in the first chaetigers and triangular from CH7–CH10</td><td rowspan="1" colspan="1">Triangular or rounded in the first chaetigers and triangular from CH7–CH10</td></tr><tr><td rowspan="1" colspan="1">Shape notopodia</td><td rowspan="1" colspan="1">Digitate (short)</td><td rowspan="1" colspan="1">Digitate (short) with slightly narrowing basal part</td><td rowspan="1" colspan="1">Digitate (short or long)</td><td rowspan="1" colspan="1">Digitate (short or long)</td></tr><tr><td rowspan="1" colspan="1">Capillaries</td><td rowspan="1" colspan="1">6-10 per bundle</td><td rowspan="1" colspan="1">6-10 per bundle</td><td rowspan="1" colspan="1">7-10 per bundle</td><td rowspan="1" colspan="1">7-10 per bundle</td></tr><tr><td rowspan="1" colspan="1">Spines</td><td rowspan="1" colspan="1">1-2 per ramus (short)</td><td rowspan="1" colspan="1">1-3 per ramus (short)</td><td rowspan="1" colspan="1">1-6 per ramus (long)</td><td rowspan="1" colspan="1">1-5 per ramus (short)</td></tr><tr><td rowspan="1" colspan="1">Pygidium</td><td rowspan="1" colspan="1">Four long lobes assembled together</td><td rowspan="1" colspan="1">Not observed</td><td rowspan="1" colspan="1">Four short and thick lobes</td><td rowspan="1" colspan="1">Four short lobes</td></tr><tr><td rowspan="1" colspan="1">Distribution</td><td rowspan="1" colspan="1">Norwegian shelf, Faroe-Iceland Ridge and SW Iceland</td><td rowspan="1" colspan="1">SW and SE Iceland</td><td rowspan="1" colspan="1">Iceland Sea and Norwegian Sea</td><td rowspan="1" colspan="1">Iceland Sea, Norwegian Sea and southern Greenland Sea</td></tr><tr><td rowspan="1" colspan="1">Depth</td><td rowspan="1" colspan="1">171-781 m</td><td rowspan="1" colspan="1">913-2505 m</td><td rowspan="1" colspan="1">1811-2832 m</td><td rowspan="1" colspan="1">1053-2407 m</td></tr></tbody></table></table-wrap></tp:treatment-sec><ref-list><ref id="B29"><mixed-citation xmlns:xlink="http://www.w3.org/1999/xlink" xlink:type="simple"><person-group><name name-style="western"><surname>Parapar</surname><given-names>J</given-names></name><name name-style="western"><surname>Moreira</surname><given-names>J</given-names></name><name name-style="western"><surname>Helgason</surname><given-names>GV</given-names></name></person-group> (<year>2015</year>) <article-title>First record of genus <italic><tp:taxon-name><tp:taxon-name-part taxon-name-part-type="genus">Orbiniella</tp:taxon-name-part></tp:taxon-name></italic> Day, 1954 (<tp:taxon-name><tp:taxon-name-part taxon-name-part-type="class">Polychaeta</tp:taxon-name-part></tp:taxon-name>: <tp:taxon-name><tp:taxon-name-part taxon-name-part-type="family">Orbiniidae</tp:taxon-name-part></tp:taxon-name>) in North Atlantic Ocean with the description of a new species.</article-title><source>Zootaxa</source><volume>4006</volume>(<issue>2</issue>): <fpage>330</fpage>–<lpage>346</lpage>. <ext-link xlink:href="10.11646/zootaxa.4006.2.5" ext-link-type="doi" xlink:type="simple">https://doi.org/10.11646/zootaxa.4006.2.5</ext-link></mixed-citation></ref></ref-list></tp:taxon-treatment>
