# Supplementary material for: ﻿Diversity of Orbiniella (Orbiniidae, Annelida) in the North Atlantic and the Arctic
Source: Zookeys. 2024 Jun 20;1205:51–88. doi: 10.3897/zookeys.1205.120300 (PMC11211660; doi:10.3897/zookeys.1205.120300)
Supplement: XML Treatment for Orbiniella [file zookeys.1205.120300-treatment6.xml]

<!DOCTYPE tp:taxon-treatment
  PUBLIC "-//TaxonX//DTD Taxonomic Treatment Publishing DTD v0 20100105//EN" "tax-treatment-NSO.dtd">
<tp:taxon-treatment xmlns:tp="http://www.plazi.org/taxpub"><tp:treatment-meta><kwd-group><label>Taxon classification</label><kwd>
                <named-content content-type="kingdom">Animalia</named-content>
              </kwd><kwd>
                <named-content content-type="order">Orbiniida</named-content>
              </kwd><kwd>
                <named-content content-type="family">Orbiniidae</named-content>
              </kwd></kwd-group><mixed-citation publication-type="journal"><person-group><name><surname>Meca</surname><given-names>Miguel A.</given-names></name><name><surname>Kongsrud</surname><given-names>Jon Anders</given-names></name><name><surname>Kongshavn</surname><given-names>Katrine</given-names></name><name><surname>Alvestad</surname><given-names>Tom</given-names></name><name><surname>Meißner</surname><given-names>Karin</given-names></name><name><surname>Budaeva</surname><given-names>Nataliya</given-names></name></person-group><article-title>﻿Diversity of <italic><tp:taxon-name><tp:taxon-name-part taxon-name-part-type="genus" reg="Orbiniella">Orbiniella</tp:taxon-name-part></tp:taxon-name></italic> (<tp:taxon-name><tp:taxon-name-part taxon-name-part-type="family">Orbiniidae</tp:taxon-name-part></tp:taxon-name>, <tp:taxon-name><tp:taxon-name-part taxon-name-part-type="phylum">Annelida</tp:taxon-name-part></tp:taxon-name>) in the North Atlantic and the Arctic</article-title><source>Zookeys</source><day>20</day><month>06</month><year>2024</year><volume>1205</volume><fpage>51</fpage><lpage>88</lpage><pub-id pub-id-type="doi">10.3897/zookeys.1205.120300</pub-id></mixed-citation></tp:treatment-meta><tp:nomenclature><label>﻿</label><tp:taxon-name>
              <object-id xmlns:xlink="http://www.w3.org/1999/xlink" content-type="arpha" xlink:type="simple">98986F42-B188-522F-A71F-13DBA7D0CF67</object-id>
              <tp:taxon-name-part taxon-name-part-type="genus" reg="Orbiniella">Orbiniella</tp:taxon-name-part>
            </tp:taxon-name><tp:taxon-authority>
              
                
                sp.
              
            </tp:taxon-authority><xref ref-type="fig" rid="F14">Figs 14</xref><xref ref-type="fig" rid="F15">, 15</xref><xref ref-type="fig" rid="F16">, 16</xref><tp:nomenclature-citation-list><tp:nomenclature-citation><tp:taxon-name>
                  <tp:taxon-name-part taxon-name-part-type="genus" reg="Orbiniella">Orbiniella</tp:taxon-name-part>
                  <tp:taxon-name-part taxon-name-part-type="species" reg="petersenae">petersenae</tp:taxon-name-part>
                </tp:taxon-name><comment>: <xref ref-type="bibr" rid="B29">Parapar et al. 2015</xref>: 333–343, figs 3–9 (in part).</comment></tp:nomenclature-citation></tp:nomenclature-citation-list></tp:nomenclature><tp:treatment-sec sec-type="Clade" id="SECID0EYIBI"><title>Clade.</title><p>Deep 4.</p></tp:treatment-sec><tp:treatment-sec sec-type="material" id="SECID0E4IBI"><title>Material examined.</title><p><abbrev xmlns:xlink="http://www.w3.org/1999/xlink" xlink:title="Department of Natural History, University Museum of Bergen, University of Bergen, Norway" id="ABBRID0EDJBI" xlink:type="simple">ZMBN</abbrev> 130943 (1 spm); <abbrev xmlns:xlink="http://www.w3.org/1999/xlink" xlink:title="Department of Natural History, University Museum of Bergen, University of Bergen, Norway" id="ABBRID0EHJBI" xlink:type="simple">ZMBN</abbrev> 157696 (1 spm on <abbrev xmlns:xlink="http://www.w3.org/1999/xlink" xlink:title="Scanning Electron Microscopy" id="ABBRID0ELJBI" xlink:type="simple">SEM</abbrev> stub); <abbrev xmlns:xlink="http://www.w3.org/1999/xlink" xlink:title="Department of Natural History, University Museum of Bergen, University of Bergen, Norway" id="ABBRID0EPJBI" xlink:type="simple">ZMBN</abbrev> 157665 (5 spms); <abbrev xmlns:xlink="http://www.w3.org/1999/xlink" xlink:title="Department of Natural History, University Museum of Bergen, University of Bergen, Norway" id="ABBRID0ETJBI" xlink:type="simple">ZMBN</abbrev> 157666 (2 spms on <abbrev xmlns:xlink="http://www.w3.org/1999/xlink" xlink:title="Scanning Electron Microscopy" id="ABBRID0EXJBI" xlink:type="simple">SEM</abbrev> stub); <abbrev xmlns:xlink="http://www.w3.org/1999/xlink" xlink:title="Department of Natural History, University Museum of Bergen, University of Bergen, Norway" id="ABBRID0E2JBI" xlink:type="simple">ZMBN</abbrev> 157667 (1 spm on <abbrev xmlns:xlink="http://www.w3.org/1999/xlink" xlink:title="Scanning Electron Microscopy" id="ABBRID0E6JBI" xlink:type="simple">SEM</abbrev> stub, DNA voucher Orbi47). 16 specimens from the <italic><tp:taxon-name><tp:taxon-name-part taxon-name-part-type="genus" reg="Orbiniella">O.</tp:taxon-name-part><tp:taxon-name-part taxon-name-part-type="species" reg="petersenae">petersenae</tp:taxon-name-part></tp:taxon-name></italic> sensu lato type series: <abbrev xmlns:xlink="http://www.w3.org/1999/xlink" xlink:title="Icelandic Institute of Natural History, Reykjavik, Iceland" id="ABBRID0EOKBI" xlink:type="simple">IINH</abbrev> 43198 (5 spms). <abbrev xmlns:xlink="http://www.w3.org/1999/xlink" xlink:title="Icelandic Institute of Natural History, Reykjavik, Iceland" id="ABBRID0ESKBI" xlink:type="simple">IINH</abbrev> 43231 (11 spms).</p></tp:treatment-sec><tp:treatment-sec sec-type="description" id="SECID0EWKBI"><title>Description of ethanol preserved specimens.</title><p>DNA voucher Orbi47 (<abbrev xmlns:xlink="http://www.w3.org/1999/xlink" xlink:title="Department of Natural History, University Museum of Bergen, University of Bergen, Norway" id="ABBRID0E3KBI" xlink:type="simple">ZMBN</abbrev> 157667) incomplete with 15 chaetigers, 1.7 mm long and 0.3 mm wide at level of chaetiger 6. Body short and thick, with uniform width. Two more specimens from the same sample as the DNA voucher (<abbrev xmlns:xlink="http://www.w3.org/1999/xlink" xlink:title="Department of Natural History, University Museum of Bergen, University of Bergen, Norway" id="ABBRID0EALBI" xlink:type="simple">ZMBN</abbrev> 130943 and <abbrev xmlns:xlink="http://www.w3.org/1999/xlink" xlink:title="Department of Natural History, University Museum of Bergen, University of Bergen, Norway" id="ABBRID0EELBI" xlink:type="simple">ZMBN</abbrev> 157696) in poor condition (i.e., anterior fragments of fewer than ten segments and destroyed chaetae). Pigmentation lacking in all analysed specimens.</p><p>Prostomium broad with rounded anterior margin, without eyespots (Fig. <xref ref-type="fig" rid="F14">14A</xref>). <abbrev xmlns:xlink="http://www.w3.org/1999/xlink" xlink:title="Scanning Electron Microscopy" id="ABBRID0EOLBI" xlink:type="simple">SEM</abbrev> micrographs showed no cilia on prostomium. Peristomium with two prominent achaetous segments, first segment shorter than second segment, distinctly separated from each other and first chaetiger by narrow annulus (Fig. <xref ref-type="fig" rid="F14">14B</xref>). Segmental annulation consisted of two narrow annuli between parapodia from parapodium 1 until end of available fragment (Fig. <xref ref-type="fig" rid="F14">14A</xref>). Posterior part and pygidium not observed.</p><fig id="F14" position="float" orientation="portrait"><object-id xmlns:xlink="http://www.w3.org/1999/xlink" content-type="doi" xlink:type="simple">10.3897/zookeys.1205.120300.figure14</object-id><object-id xmlns:xlink="http://www.w3.org/1999/xlink" content-type="arpha" xlink:type="simple">2AFB9848-E08B-5B3C-8138-BD4DF322CCFD</object-id><label>Figure 14.</label><caption><p><italic><tp:taxon-name><tp:taxon-name-part taxon-name-part-type="genus" reg="Orbiniella">Orbiniella</tp:taxon-name-part></tp:taxon-name></italic> sp. <abbrev xmlns:xlink="http://www.w3.org/1999/xlink" xlink:title="Scanning Electron Microscopy" id="ABBRID0EJMBI" xlink:type="simple">SEM</abbrev><bold>A</bold> specimen <abbrev xmlns:xlink="http://www.w3.org/1999/xlink" xlink:title="Department of Natural History, University Museum of Bergen, University of Bergen, Norway" id="ABBRID0EPMBI" xlink:type="simple">ZMBN</abbrev> 157696, anterior end, ventral view <bold>B</bold> specimen <abbrev xmlns:xlink="http://www.w3.org/1999/xlink" xlink:title="Department of Natural History, University Museum of Bergen, University of Bergen, Norway" id="ABBRID0EVMBI" xlink:type="simple">ZMBN</abbrev> 157696, detail of prostomium and peristomium <bold>C</bold> specimen <abbrev xmlns:xlink="http://www.w3.org/1999/xlink" xlink:title="Department of Natural History, University Museum of Bergen, University of Bergen, Norway" id="ABBRID0E2MBI" xlink:type="simple">ZMBN</abbrev> 157667, notopodium of chaetiger 6 showing notopodial lobe, acicular spine, and capillaries <bold>D</bold> specimen <abbrev xmlns:xlink="http://www.w3.org/1999/xlink" xlink:title="Department of Natural History, University Museum of Bergen, University of Bergen, Norway" id="ABBRID0EBNBI" xlink:type="simple">ZMBN</abbrev> 157696 Neuropodium of chaetiger 10 showing acicular spines <bold>E</bold> specimen <abbrev xmlns:xlink="http://www.w3.org/1999/xlink" xlink:title="Department of Natural History, University Museum of Bergen, University of Bergen, Norway" id="ABBRID0EHNBI" xlink:type="simple">ZMBN</abbrev> 157666, notopodia of chaetigers 5 and 6 showing notopodial lobe, acicular spines, and capillaries <bold>F</bold> specimen <abbrev xmlns:xlink="http://www.w3.org/1999/xlink" xlink:title="Department of Natural History, University Museum of Bergen, University of Bergen, Norway" id="ABBRID0ENNBI" xlink:type="simple">ZMBN</abbrev> 157666, detail of capillary chaetae. White arrows in E: Start of crenulation in capillary chaeta. Abbreviations: Ac: acicular spines; Np: notopodial lobe. Scales: 100 μm (<bold>A, B, E</bold>); 20 μm (<bold>C, D</bold>); 10 μm (<bold>F</bold>).</p></caption><graphic xmlns:xlink="http://www.w3.org/1999/xlink" xlink:href="zookeys-1205-051_article-120300__-g014.jpg" position="float" orientation="portrait" xlink:type="simple" id="oo_1074854.jpg"><uri content-type="original_file" xlink:type="simple">https://binary.pensoft.net/fig/1074854</uri></graphic></fig><p>Parapodia biramous, triangular-like, of similar size throughout fragment. Posterior notopodial lobes from chaetiger 1, digitate, short, and thick (Fig. <xref ref-type="fig" rid="F14">14C</xref>). Posterior neuropodial lobes absent. Crenulated capillary chaetae and acicular spines in both rami from chaetiger 1. Capillaries in anterior segments longer than body width and numerous (7–10 per bundle), shorter and reduced in number in posterior segments. Acicular spines short, stout, and smooth, up to three per ramus (Fig. <xref ref-type="fig" rid="F14">14C, D</xref>).</p></tp:treatment-sec><tp:treatment-sec sec-type="description" id="SECID0EGOBI"><title>Description of formalin preserved specimens.</title><p>Five well preserved specimens originally fixed in formalin collected in the Norwegian Sea (<abbrev xmlns:xlink="http://www.w3.org/1999/xlink" xlink:title="Department of Natural History, University Museum of Bergen, University of Bergen, Norway" id="ABBRID0EMOBI" xlink:type="simple">ZMBN</abbrev> 157665) as well as 16 specimens from <italic><tp:taxon-name><tp:taxon-name-part taxon-name-part-type="genus" reg="Orbiniella">O.</tp:taxon-name-part><tp:taxon-name-part taxon-name-part-type="species" reg="petersenae">petersenae</tp:taxon-name-part></tp:taxon-name></italic> sensu lato type series from the Iceland Sea shared similar morphology with the DNA voucher from Deep 4 clade (i.e., same segmental annulation pattern and chaetal distribution type). A morphological description of these specimens is provided below, although the affinity of them to Deep 4 clade remains unconfirmed with molecular data.</p><p>Shape of prostomium varies between broad and elongate, with rounded anterior margin (Fig. <xref ref-type="fig" rid="F15">15A</xref>). Eyespots absent. Peristomium with two prominent achaetous segments, first segment shorter than second segment, distinctly separated from each other and first chaetiger by narrow annulus.</p><fig id="F15" position="float" orientation="portrait"><object-id xmlns:xlink="http://www.w3.org/1999/xlink" content-type="doi" xlink:type="simple">10.3897/zookeys.1205.120300.figure15</object-id><object-id xmlns:xlink="http://www.w3.org/1999/xlink" content-type="arpha" xlink:type="simple">FCA75679-178F-5AD5-A364-33A2092AB313</object-id><label>Figure 15.</label><caption><p><italic><tp:taxon-name><tp:taxon-name-part taxon-name-part-type="genus" reg="Orbiniella">Orbiniella</tp:taxon-name-part></tp:taxon-name></italic> sp. <abbrev xmlns:xlink="http://www.w3.org/1999/xlink" xlink:title="Scanning Electron Microscopy" id="ABBRID0EQPBI" xlink:type="simple">SEM</abbrev> of <abbrev xmlns:xlink="http://www.w3.org/1999/xlink" xlink:title="Department of Natural History, University Museum of Bergen, University of Bergen, Norway" id="ABBRID0EUPBI" xlink:type="simple">ZMBN</abbrev> 157666 <bold>A</bold> anterior end, ventral view showing narrow annuli between parapodia 1 and 8 <bold>B</bold> midbody and posterior end, ventral view showing narrow annuli between parapodia 9 and 29 <bold>C</bold> posterior end, dorsal view <bold>D</bold> Detail of pygidium (insert of C). Numbers indicate narrow annuli between parapodia. Abbreviation: Par1: first parapodium. Scale bars: 500 μm (<bold>A</bold>); 1000 μm (<bold>B</bold>); 200 μm (<bold>C</bold>); 100 μm (<bold>D</bold>).</p></caption><graphic xmlns:xlink="http://www.w3.org/1999/xlink" xlink:href="zookeys-1205-051_article-120300__-g015.jpg" position="float" orientation="portrait" xlink:type="simple" id="oo_1074855.jpg"><uri content-type="original_file" xlink:type="simple">https://binary.pensoft.net/fig/1074855</uri></graphic></fig><p>Segmental annulation pattern as follows: two narrow annuli between parapodia from parapodium 1 until posterior body and three narrow annuli between parapodia in posterior-most body (Fig. <xref ref-type="fig" rid="F15">15A, B</xref>). Annulation well defined in pre-pygidial region (Fig. <xref ref-type="fig" rid="F15">15C</xref>). From chaetiger 7–10 onwards segments becoming longer, more square-shaped.</p><p>Parapodia biramous, triangular-like, of similar size throughout body. Postchaetal notopodial lobes from chaetiger 1, digitate, short, and thick (Fig. <xref ref-type="fig" rid="F14">14C, E</xref>). Postchaetal neuropodial lobes absent. Crenulated capillary chaetae and acicular spines in both rami from chaetiger 1. Notopodia and neuropodia bearing each 7–10 long crenulated capillaries, being longer than body width in anterior segments and shorter and less numerous in posterior segments. Capillary chaetae with crenulation occurring on one side along whole chaeta or along half of its length (Fig. <xref ref-type="fig" rid="F14">14E</xref>). Last five or six posterior segments slightly shorter and last two achaetous (Fig. <xref ref-type="fig" rid="F15">15C</xref>). Pygidium with four long and wide anal lobes (Fig. <xref ref-type="fig" rid="F15">15D</xref>).</p></tp:treatment-sec><tp:treatment-sec sec-type="distribution" id="SECID0EJRBI"><title>Distribution.</title><p>Northern Greenland Sea, 3356 m. Possibly Iceland Sea and Norwegian Sea, 1844–2525 m (Fig. <xref ref-type="fig" rid="F16">16</xref>).</p><fig id="F16" position="float" orientation="portrait"><object-id xmlns:xlink="http://www.w3.org/1999/xlink" content-type="doi" xlink:type="simple">10.3897/zookeys.1205.120300.figure16</object-id><object-id xmlns:xlink="http://www.w3.org/1999/xlink" content-type="arpha" xlink:type="simple">16EA6A72-93A5-530E-9353-B89CC264BDA2</object-id><label>Figure 16.</label><caption><p>Distribution of <italic><tp:taxon-name><tp:taxon-name-part taxon-name-part-type="genus" reg="Orbiniella">Orbiniella</tp:taxon-name-part></tp:taxon-name></italic> sp. Black lines – Greenland-Scotland Ridge (GSR), coloured square – station with examined morphology and molecular data, white squares – stations with examined morphology.</p></caption><graphic xmlns:xlink="http://www.w3.org/1999/xlink" xlink:href="zookeys-1205-051_article-120300__-g016.jpg" position="float" orientation="portrait" xlink:type="simple" id="oo_1074856.jpg"><uri content-type="original_file" xlink:type="simple">https://binary.pensoft.net/fig/1074856</uri></graphic></fig></tp:treatment-sec><ref-list><ref id="B29"><mixed-citation xmlns:xlink="http://www.w3.org/1999/xlink" xlink:type="simple"><person-group><name name-style="western"><surname>Parapar</surname><given-names>J</given-names></name><name name-style="western"><surname>Moreira</surname><given-names>J</given-names></name><name name-style="western"><surname>Helgason</surname><given-names>GV</given-names></name></person-group> (<year>2015</year>) <article-title>First record of genus <italic><tp:taxon-name><tp:taxon-name-part taxon-name-part-type="genus">Orbiniella</tp:taxon-name-part></tp:taxon-name></italic> Day, 1954 (<tp:taxon-name><tp:taxon-name-part taxon-name-part-type="class">Polychaeta</tp:taxon-name-part></tp:taxon-name>: <tp:taxon-name><tp:taxon-name-part taxon-name-part-type="family">Orbiniidae</tp:taxon-name-part></tp:taxon-name>) in North Atlantic Ocean with the description of a new species.</article-title><source>Zootaxa</source><volume>4006</volume>(<issue>2</issue>): <fpage>330</fpage>–<lpage>346</lpage>. <ext-link xlink:href="10.11646/zootaxa.4006.2.5" ext-link-type="doi" xlink:type="simple">https://doi.org/10.11646/zootaxa.4006.2.5</ext-link></mixed-citation></ref></ref-list></tp:taxon-treatment>
