# Supplementary material for: ﻿Diversity of Orbiniella (Orbiniidae, Annelida) in the North Atlantic and the Arctic
Source: Zookeys. 2024 Jun 20;1205:51–88. doi: 10.3897/zookeys.1205.120300 (PMC11211660; doi:10.3897/zookeys.1205.120300)
Supplement: Supplementary material 1 — Sampling data, PCR protocol and genetic distances [file zookeys-1205-051_article-120300__-s001.xlsx]

## Sheet: Table S1
Table S1. List of material used in this study with sampling information, museum numbers, voucher numbers, GenBank accession numbers and BOLD process IDs.
												GenBank accession number
Species	Clade	Sample	Gear	Museum Number	Specimens	Preparation	Preservation	Voucher	Type status	Status	BOLD process ID	COI	16S	ITS2	Locality	Latitude	Longitude	Depth, m	Specimen Code	Comments
Orbiniella griegi sp. nov.	Shallow	HB2014.05.19-8 Holotype	Grab	ZMBN 157444	1	Ethanol 96%	Ethanol 96%	Orbi43	Holotype	Specimen available	NBAAV683-23	PP695059			Norwegian West coast, Basvik	60.395889	5.149194	172
Orbiniella griegi sp. nov.	Shallow	HB2014.03.31-1	Grab	ZMBN 95728	1	Ethanol 96%	Ethanol 96%	ZMBN 95728	Non-type	E-voucher	POLNB1250-14	PP695045			Norwegian West coast, Basvik	60.395972	5.149472	172		No specimen available
Orbiniella griegi sp. nov.	Shallow	HB2014.03.31-1	Grab	ZMBN 95735	1	Ethanol 96%	Ethanol 96%	ZMBN 95735	Non-type	E-voucher	POLNB1257-14	PP695068	PP695165		Norwegian West coast, Basvik	60.395972	5.149472	172		No specimen available
Orbiniella griegi sp. nov.	Shallow	HB2014.03.31-1	Grab	ZMBN 157668	1	Ethanol 96%	Ethanol 96%	UMBergen_NB_G185	Non-type	E-voucher	ICBA263-16	PP695070			Norwegian West coast, Basvik	60.395972	5.149472	172
Orbiniella griegi sp. nov.	Shallow	HB2014.03.31-1	Grab	ZMBN 157669	1	Ethanol 96%	Ethanol 96%	UMBergen_NB_G186	Non-type	E-voucher	ICBA264-16	PP695051			Norwegian West coast, Basvik	60.395972	5.149472	172
Orbiniella griegi sp. nov.	Shallow	HB2014.05.19-8	Grab	ZMBN 157445	1	Ethanol 96%	Ethanol 96%	LC-57	Paratype	Specimen available	NBAAV695-23	PP695061	PP695158		Norwegian West coast, Basvik	60.395889	5.149194	172
Orbiniella griegi sp. nov.	Shallow	HB2014.05.19-8	Grab	ZMBN 157670	1	Ethanol 96%	Ethanol 96%	LC-58	Non-type	E-voucher	NBAAV696-23	PP695075	PP695173		Norwegian West coast, Basvik	60.395889	5.149194	172		No specimen available
Orbiniella griegi sp. nov.	Shallow	HB2014.05.19-8	Grab	ZMBN 157446	1	Ethanol 96%	Ethanol 96%		Paratype	Specimen available					Norwegian West coast, Basvik	60.395889	5.149194	172
Orbiniella griegi sp. nov.	Shallow	HM2011-11-06RP	RP-Sledge	ZMBN 157671	1	Ethanol 96%	Ethanol 96%	K54	Non-type	E-voucher	NBAAV686-23		PP695153		Norwegian Shelf, Sognefjorden	61.098528	5.102972	254
Orbiniella griegi sp. nov.	Shallow	HM2011-11-06RP	RP-Sledge	ZMBN 157646	1	Ethanol 96%	Ethanol 96%		Paratype	Specimen available					Norwegian Shelf, Sognefjorden	61.098528	5.102972	254
Orbiniella griegi sp. nov.	Shallow	R1512-158, RP	RP-Sledge	ZMBN 157672	1	Ethanol 96%	Ethanol 96%	LC-59	Non-type	E-voucher	NBAAV697-23	PP695073	PP695170		Norwegian Shelf	64.993500	5.895833	498
Orbiniella griegi sp. nov.	Shallow	R1512-158, RP	RP-Sledge	ZMBN 157403	1	Ethanol 96%	Ethanol 96%	Orbi28	Paratype	Specimen available	NBAAV674-23	PP695064			Norwegian Shelf	64.993500	5.895833	498
Orbiniella griegi sp. nov.	Shallow	R1123-69, RP	RP-Sledge	ZMBN 157404	1	Ethanol 96%	Ethanol 96%	Orbi27	Paratype	Specimen available	NBAAV673-23	PP695042			Norwegian Shelf	65.475000	5.941861	380
Orbiniella griegi sp. nov.	Shallow	R743-130, RP	RP-Sledge	ZMBN 157673	1	Ethanol 96%	Ethanol 96%	LC-54	Non-type	E-voucher	NBAAV692-23	PP695074	PP695171		Norwegian Shelf, Lofoten area	67.999167	10.513667	262
Orbiniella griegi sp. nov.	Shallow	R743-130, RP	RP-Sledge	ZMBN 157674	1	Ethanol 96%	Ethanol 96%	LC-55	Non-type	E-voucher	NBAAV693-23	PP695058	PP695155		Norwegian Shelf, Lofoten area	67.999167	10.513667	262
Orbiniella griegi sp. nov.	Shallow	R743-130,RP	RP-Sledge	ZMBN 157399	1	Ethanol 96%	Ethanol 96%	Orbi30	Paratype	Specimen available	NBAAV675-23	PP695053			Norwegian Shelf, Lofoten area	67.999167	10.513667	262
Orbiniella griegi sp. nov.	Shallow	R743-130,RP	RP-Sledge	ZMBN 157400	1	Ethanol 96%	Ethanol 96%	Orbi31	Paratype	Specimen available	NBAAV676-23	PP695069	PP695166	PP695126	Norwegian Shelf, Lofoten area	67.999167	10.513667	262
Orbiniella griegi sp. nov.	Shallow	R743-130,RP	RP-Sledge	ZMBN 157397	1	Ethanol 96%	Ethanol 96%	Orbi32	Paratype	Specimen available	NBAAV677-23	PP695050	PP695143		Norwegian Shelf, Lofoten area	67.999167	10.513667	262
Orbiniella griegi sp. nov.	Shallow	R743-130,RP	RP-Sledge	ZMBN 157398	1	Ethanol 96%	Ethanol 96%	Orbi33	Paratype	Specimen available	NBAAV678-23	PP695062		PP695120	Norwegian Shelf, Lofoten area	67.999167	10.513667	262
Orbiniella griegi sp. nov.	Shallow	R743-130,RP	RP-Sledge	ZMBN 157402	22	Ethanol 96%	Ethanol 96%		Paratypes	Specimen available					Norwegian Shelf, Lofoten area	67.999167	10.513667	262
Orbiniella griegi sp. nov.	Shallow	R743-130,RP	RP-Sledge	ZMBN 157401	3	Ethanol 96%	Ethanol 96%		Paratypes	Specimen available					Norwegian Shelf, Lofoten area	67.999167	10.513667	262		Stained with colorant
Orbiniella griegi sp. nov.	Shallow	R743-130,RP	RP-Sledge	ZMBN 95697	1	Ethanol 96%	Ethanol 96%		Non-type	Specimen available					Norwegian Shelf, Lofoten area	67.999167	10.513667	262
Orbiniella griegi sp. nov.	Shallow	St. Basv; D. 26/04/12	Grab	ZMBN 157442	5	Formaldehyde 4%	Ethanol 70%		Paratypes	Specimen available					Norwegian West coast, Basvik	60.3909	5.15294	172
Orbiniella griegi sp. nov.	Shallow	St. Basv; D. 26/04/12	Grab	ZMBN 157443	1	Formaldehyde 4%	Ethanol 70%		Paratype	Specimen available					Norwegian West coast, Basvik	60.3909	5.15294	172
Orbiniella griegi sp. nov.	Shallow	HB 31/03/14 Stn.1	Grab	ZMBN 157441	1	Ethanol 96%	Ethanol 70%		Paratype	Specimen available					Norwegian West coast, Basvik	60.3909	5.15294	172		Stained with colorant
Orbiniella griegi sp. nov.	Shallow	HB 31/03/14 Stn.1	Grab	ZMBN 157437	1	Ethanol 96%	Ethanol 70%		Paratype	Specimen available					Norwegian West coast, Basvik	60.3909	5.15294	172
Orbiniella griegi sp. nov.	Shallow	HB 31/03/14 Stn.1	Grab	ZMBN 157438	1	Ethanol 96%	Ethanol 96%		Paratype	Specimen available					Norwegian West coast, Basvik	60.396	5.14948	172
Orbiniella griegi sp. nov.	Shallow	HB 31/03/14 Stn.1	Grab	ZMBN 157439	1	Ethanol 96%	Ethanol 96%		Paratype	Specimen available					Norwegian West coast, Basvik	60.396	5.14948	172
Orbiniella griegi sp. nov.	Shallow	HB 31/03/14 Stn.1	Grab	ZMBN 157440	1	Ethanol 96%	Ethanol 96%		Paratype	SEM stub (?)					Norwegian West coast, Basvik	60.396	5.14948	172
Orbiniella griegi sp. nov.	Shallow	St. Våg 8; D. 26/04/12	RP-Sledge	ZMBN 157434	1	Ethanol 96%	Ethanol 96%		Paratype	Specimen available					Norwegian West coast, Basvik	60.3945	5.12091	97
Orbiniella griegi sp. nov.	Shallow	St. RAT-6	RP-Sledge	ZMBN 157435	1	Ethanol 96%	Ethanol 96%		Paratype	Specimen available					Norwegian West coast, Frøya	63.778117	8.531283	65
Orbiniella griegi sp. nov.	Shallow	Tennøya st 1	Grab	ZMBN 157436	1	Formaldehyde 4%	Ethanol 75%		Paratype	SEM stub (?)					Norwegian West coast, Tennøya	63.8	8.42	82
Orbiniella griegi sp. nov.	Shallow	DZMB-HH 42604	Brenke Sledge	SMF 32601	1	Ethanol 96%	Ethanol 96%	Orbi4	Paratype	Specimen available	NBAAV651-23	PP695054	PP695147	PP695114	Faroe-Iceland Ridge	61.896500	-10.229500	781.4
Orbiniella griegi sp. nov.	Shallow	DZMB-HH 52894	RP-Sledge	SMF 32637	1	Formaldehyde 4%	Ethanol 70%		Paratype	Specimen available					SW Iceland	63.928333	-25.953500	218.4
Orbiniella griegi sp. nov.	Shallow	DZMB-HH 53008	CliSAP Sledge	SMF 32665	1	Ethanol 96%	Ethanol 96%	Orbi5	Paratype	Specimen available	NBAAV652-23	PP695067	PP695164	PP695125	SW Iceland	63.924333	-25.961000	213.9
Orbiniella griegi sp. nov.	Shallow	DZMB-HH 53008	CliSAP Sledge	SMF 32639	1	Ethanol 96%	Ethanol 96%	Orbi17	Paratype	Specimen available	NBAAV663-23	PP695043	PP695134	PP695104	SW Iceland	63.924333	-25.961000	213.9
Orbiniella griegi sp. nov.	Shallow	BIOICE 3611	RP-Sledge	IINH 34894	16	Ethanol 96%	Ethanol 96%		Non-types	Specimens available					SW Iceland	63.977170	-25.511500	188-197
Orbiniella griegi sp. nov.	Shallow	BIOICE 2444	Detr. Sledge (S)	IINH 34892	2	Formaldehyde 10%	Ethanol 70%		Non-types	Specimens available					SW Iceland	63.24833	-20.543333	133-148
Orbiniella mayhemi sp. nov.	Deep 3	DZMB-HH 52732 Holotype	CliSAP Sledge	SMF 32627	1	Ethanol 96%	Ethanol 96%	Orbi19	Holotype	Specimens available	NBAAV665-23	PP695057	PP695149	PP695115	SW Iceland	62.988833	-28.095000	1588.2
Orbiniella mayhemi sp. nov.	Deep 3	AnDeepNor_1613 86.06.06.1	RP-Sledge	ZMBN 157432	3	Formaldehyde 4%	Ethanol 70%		Non-types	Specimens available					Faroe-Iceland Ridge	62.468	-14.223	1542
Orbiniella mayhemi sp. nov.	Deep 3	DZMB-HH 38090	RP-Sledge	SMF 32588	1	Ethanol 96%	Ethanol 96%		Paratype	Specimen available					SW Iceland	61.641667	-31.356167	2504.7
Orbiniella mayhemi sp. nov.	Deep 3	DZMB-HH 53415	CliSAP Sledge	SMF 32640	1	Ethanol 96%	Ethanol 96%	Orbi18	Paratype	SEM stub (3)	NBAAV664-23	PP695060	PP695157	PP695119	SW Iceland	62.988833	-28.095000	1588.2
Orbiniella mayhemi sp. nov.	Deep 3	DZMB-HH 53415	CliSAP Sledge	ZMBN 157433	1	Ethanol 96%	Ethanol 96%	Orbi3	Paratype	Specimen available	NBAAV650-23	PP695052	PP695145	PP695113	SW Iceland	62.988833	-28.095000	1588.2
Orbiniella mayhemi sp. nov.	Deep 3	DZMB-HH 52882	RP-Sledge	SMF 32628	1	Formaldehyde 4%	Ethanol 70%		Paratype	SEM stub (4)					SW Iceland	62.55166	-20.39516	1389
Orbiniella mayhemi sp. nov.	Deep 3	DZMB-HH 52884	Brenke Sledge	SMF 32630	1	Formaldehyde 4%	Ethanol 70%		Paratype	Specimen available					SW Iceland	62.9387	-20.7435	913.6
Orbiniella parapari sp. nov.	Deep 2	CGB2015-AGR 09, Protocol nr. 37, kammer 2 Holotype	RP-Sledge	ZMBN 157405	1	Ethanol 96%	Ethanol 96%	Orbi40	Holotype	Specimen available	NBAAV682-23		PP695150	PP695116	Loki's Castle	73.566333	8.160972	2450
Orbiniella parapari sp. nov.	Deep 2	CGB2015-AGR 09, Protocol nr. 37, kammer 2	RP-Sledge	ZMBN 157406	8	Ethanol 96%	Ethanol 96%		Paratypes	Specimens available					Loki's Castle	73.566333	8.160972	2450
Orbiniella parapari sp. nov.	Deep 2	CGB2015-AGR 09, Protocol nr. 37, kammer 2	RP-Sledge	ZMBN 157407	1	Ethanol 96%	Ethanol 96%		Paratype	SEM stub (1)					Loki's Castle	73.566333	8.160972	2450
Orbiniella parapari sp. nov.	Deep 2	CGB2015-AGR 09, Protocol nr. 33, kammer 3	RP-Sledge	ZMBN 157408	9	Ethanol 96%	Ethanol 96%		Paratypes	Specimens available					Loki's Castle	73.566333	8.160972	2450
Orbiniella parapari sp. nov.	Deep 2	CGB2015-AGR 09, Protocol nr. 33, kammer 3	RP-Sledge	ZMBN 157409	2	Ethanol 96%	Ethanol 96%		Paratypes	SEM stub (2)					Loki's Castle	73.566333	8.160972	2450
Orbiniella parapari sp. nov.	Deep 2	CGB2015-AGR 09, Protocol nr. 33, kammer 3	RP-Sledge	ZMBN 157410	1	Ethanol 96%	Ethanol 96%		Paratype	SEM stub (17)					Loki's Castle	73.566333	8.160972	2450
Orbiniella parapari sp. nov.	Deep 2	CGB2015-AGR 09, P.no: 25	RP-Sledge	ZMBN 157411	1	Ethanol 96%	Ethanol 96%	Orbi37	Paratype	Specimen available	NBAAV679-23		PP695174	PP695130	Loki's Castle	73.566333	8.160972	2450
Orbiniella parapari sp. nov.	Deep 2	CGB2015-AGR 09, P.no: 25	RP-Sledge	ZMBN 157412	1	Ethanol 96%	Ethanol 96%	Orbi38	Paratype	SEM stub (15)	NBAAV680-23		PP695136	PP695106	Loki's Castle	73.566333	8.160972	2450
Orbiniella parapari sp. nov.	Deep 2	CGB2015-AGR 09, P.no: 25	RP-Sledge	ZMBN 157413	1	Ethanol 96%	Ethanol 96%	Orbi39	Paratype	SEM stub (16)	NBAAV681-23		PP695172	PP695129	Loki's Castle	73.566333	8.160972	2450
Orbiniella parapari sp. nov.	Deep 2	CGB2015-AGR 09, P.no: 25	RP-Sledge	ZMBN 157414	3	Ethanol 96%	Ethanol 96%		Paratypes	Specimens available					Loki's Castle	73.566333	8.160972	2450
Orbiniella parapari sp. nov.	Deep 2	G.O.Sars 2008, Dive 1	RP-Sledge	ZMBN 157415	4	Ethanol 96%	Ethanol 96%		Paratypes	Specimens available					Loki's Castle	73.567	8.05703	2400
Orbiniella parapari sp. nov.	Deep 2	G.O.Sars 2008, Dive 11	RP-Sledge	ZMBN 157416	1	Ethanol 96%	Ethanol 96%		Paratype	Specimen available					Loki's Castle	73.55	8.15	2350
Orbiniella parapari sp. nov.	Deep 2	GS2018107, ROV26-S1-26	RP-Sledge	ZMBN 157417	1	Ethanol 96%	Ethanol 96%		Paratype	Specimen available					Loki's Castle	73.5663	8.1622	2309
Orbiniella parapari sp. nov.	Deep 2	CGB2010-DIVE10	RP-Sledge	ZMBN 157418	2	Ethanol 96%	Ethanol 96%		Paratypes	Specimens available					Loki's Castle	73.566817	8.160433	2450
Orbiniella parapari sp. nov.	Deep 2	CGB2010-DIVE10	RP-Sledge	ZMBN 157675	1	Ethanol 96%	Ethanol 96%	LC-25	Non-type	E-voucher	NBAAV687-23		PP695146		Loki's Castle	73.566817	8.160433	2450
Orbiniella parapari sp. nov.	Deep 2	AGR09-2015	RP-Sledge	ZMBN 157427	4	Ethanol 96%	Ethanol 96%		Non-types	Specimens available					Loki's Castle	73.566333	8.160972	2450
Orbiniella parapari sp. nov.	Deep 2	AGR09-2015	RP-Sledge	ZMBN 157676	1	Ethanol 96%	Ethanol 96%	LC-52 (=LC51)	Non-type	E-voucher	NBAAV689-23		PP695151		Loki's Castle	73.566333	8.160972	2450
Orbiniella parapari sp. nov.	Deep 2	AGR09-2015	RP-Sledge	ZMBN 157677	1	Ethanol 96%	Ethanol 96%	LC-53	Non-type	E-voucher	NBAAV691-23		PP695132		Loki's Castle	73.566333	8.160972	2450
Orbiniella parapari sp. nov.	Deep 2	P29 MV14	RP-Sledge	ZMBN 157678	1	Ethanol 96%	Ethanol 96%	LC-52	Non-type	E-voucher	NBAAV690-23		PP695167		Loki's Castle	73.566333	8.160972	2450
Orbiniella parapari sp. nov.	Deep 2	P30 MV15	RP-Sledge	ZMBN 157679	1	Ethanol 96%	Ethanol 96%	LC-53 (=LC56)	Non-type	E-voucher	NBAAV694-23		PP695156		Loki's Castle	73.566817	8.160433	2450
Orbiniella parapari sp. nov.	Deep 2	Biodeep 2007, Dive 2	RP-Sledge	ZMBN 157426	2	Ethanol 96%	Ethanol 96%		Paratypes	Specimens available					Norwegian Sea	73.5532	8.28167	2832
Orbiniella parapari sp. nov.	Deep 2	R642-104, RP	RP-Sledge	ZMBN 157680	1	Ethanol 96%	Ethanol 96%	LC-50 (=LC9)	Non-type	E-voucher	NBAAV688-23		PP695138		Norwegian Sea, Lofoten Area	68.246778	9.248667	2346
Orbiniella parapari sp. nov.	Deep 2	R653-108, RP	RP-Sledge	ZMBN 157431	4	Ethanol 96%	Ethanol 96%		Non-type	Specimens available					Norwegian Sea, Lofoten Area	67.612670	8.397830	1750
Orbiniella parapari sp. nov.	Deep 2	AnDeepNor_1539 86.07.28.1	RP-Sledge	ZMBN 157430	30	Formaldehyde 4%	Ethanol 70%		Non-types	Specimens available					Norwegian sea	70.436	-6.53	2525
Orbiniella parapari sp. nov.	Deep 2	AnDeepNor_1614 86.07.26.1	RP-Sledge	ZMBN 157424	3	Formaldehyde 4%	Ethanol 70%		Paratypes	Specimens available					Iceland Sea	69.606	-9.91	2212
Orbiniella parapari sp. nov.	Deep 2	AnDeepNor_1620 84.03.13.1	RP-Sledge	ZMBN 157425	8	Formaldehyde 4%	Ethanol 70%		Paratypes	Specimens available					Iceland Sea	68.706	-10.491	2168
Orbiniella parapari sp. nov.	Deep 2	AnDeepNor_1622 84.03.16.2	RP-Sledge	ZMBN 157428	45	Formaldehyde 4%	Ethanol 70%		Non-types	Specimens available					Iceland Sea	67.658	-11.611	1811
Orbiniella parapari sp. nov.	Deep 2	AnDeepNor_1622 84.03.16.2	RP-Sledge	ZMBN 157429	2	Formaldehyde 4%	Ethanol 70%		Paratypes	SEM stub (8)					Iceland Sea	67.658	-11.611	1811
Orbiniella parapari sp. nov.	Deep 2	DZMB-HH 33669	RP-Sledge	SMF 32659	3	Ethanol 96%	Ethanol 96%		Paratypes	Specimens available					Iceland Sea	67.643833	-12.162000	1819, 3
Orbiniella parapari sp. nov.	Deep 2	DZMB-HH 33669	RP-Sledge		1	Ethanol 96%	Ethanol 96%	Orbi22	non type	E-voucher	NBAAV668-23		PP695154	PP695118	Iceland Sea	67.643833	-12.162000	1819, 3
Orbiniella parapari sp. nov.	Deep 2	DZMB-HH 38658	Brenke Sledge	SMF 32662	5	Ethanol 96%	Ethanol 96%		Paratypes	Specimens available					Iceland Sea	69.114833	-9.912000	2203.8
Orbiniella parapari sp. nov.	Deep 2	DZMB-HH 49578	Box corer		1	Ethanol 96%	Ethanol 96%	Orbi25	Non type	E-voucher	NBAAV671-23		PP695133	PP695103	Iceland Sea	67.588167	-6.958000	2402
Orbiniella parapari sp. nov.	Deep 2	DZMB-HH 49578	Box corer	SMF 32664	1	Ethanol 96%	Ethanol 96%	Orbi26	Paratype	Specimen available	NBAAV672-23		PP695137	PP695107	Iceland Sea	67.588167	-6.958000	2402
Orbiniella parapari sp. nov.	Deep 2	DZMB-HH 49614	Box corer		1	Ethanol 96%	Ethanol 96%	Orbi23	Non type	E-voucher	NBAAV669-23		PP695163	PP695124	Iceland Sea	67.588167	-6.958000	2402
Orbiniella parapari sp. nov.	Deep 2	DZMB-HH 49614	Box corer		1	Ethanol 96%	Ethanol 96%	Orbi24	Non type	E-voucher	NBAAV670-23		PP695159	PP695121	Iceland Sea	67.588167	-6.958000	2402
Orbiniella parapari sp. nov.	Deep 2	DZMB-HH 52883	Brenke Sledge	SMF 32652	8	Formaldehyde 4%	Ethanol 70%		Non-types	Specimens available					Iceland Sea	67.606333	-7.001333	2383.7
Orbiniella parapari sp. nov.	Deep 2	DZMB-HH 52887	CliSAP Sledge	SMF 32653	4	Formaldehyde 4%	Ethanol 70%		Paratypes	Specimens available					Iceland Sea	69.111000	-9.917000	2202.8
Orbiniella parapari sp. nov.	Deep 2	DZMB-HH 52888	RP-Sledge	SMF 32654	2	Formaldehyde 4%	Ethanol 70%		Non-types	Specimens available					Iceland Sea	67.643833	-12.162000	1819.3
Orbiniella parapari sp. nov.	Deep 2	DZMB-HH 52889	CliSAP Sledge	SMF 32655	5	Formaldehyde 4%	Ethanol 70%		Paratypes	Specimens available					Iceland Sea	69.111000	-9.917000	2202.8
Orbiniella parapari sp. nov.	Deep 2	DZMB-HH 52890	CliSAP Sledge	SMF 32657	39	Formaldehyde 4%	Ethanol 70%		Non-types	Specimens available					Iceland Sea	69.111000	-9.917000	2202.8
Orbiniella parapari sp. nov.	Deep 2	DZMB-HH 55248	CliSAP Sledge	SMF 32644	1	Ethanol 96%	Ethanol 96%		Paratype	Specimen available					Iceland Sea	69.111000	-9.917000	2202.8
Orbiniella parapari sp. nov.	Deep 2	DZMB-HH 55482	CliSAP Sledge	SMF 32666	4	Ethanol 96%	Ethanol 96%		Paratypes	Specimens available					Iceland Sea	69.11100	-9.917000	2202, 8
Orbiniella parapari sp. nov.	Deep 2	DZMB-HH 55482	CliSAP Sledge	SMF 32667	1	Ethanol 96%	Ethanol 96%	Orbi10	Paratype	Specimen available	NBAAV656-23		PP695152	PP695117	Iceland Sea	69.11100	-9.917000	2202, 8
Orbiniella parapari sp. nov.	Deep 2	DZMB-HH 55482	CliSAP Sledge	SMF 32668	1	Ethanol 96%	Ethanol 96%	Orbi11	Paratype	SEM stub (13)	NBAAV657-23		PP695144	PP695112	Iceland Sea	69.11100	-9.917000	2202, 8
Orbiniella parapari sp. nov.	Deep 2	DZMB-HH 55482	CliSAP Sledge	SMF 32669	1	Ethanol 96%	Ethanol 96%	Orbi12	Paratype	SEM stub (14)	NBAAV658-23		PP695168	PP695127	Iceland Sea	69.11100	-9.917000	2202, 8
Orbiniella parapari sp. nov.	Deep 2	DZMB-HH 56536	CliSAP Sledge	SMF 32680	1	Ethanol 96%	Ethanol 96%		Paratype	Specimen available					Iceland Sea	69.11100	-9.917000	2202, 8
Orbiniella parapari sp. nov.	Deep 2	BIOICE 3636	RP-Sledge	IINH 43199	40	Formaldehyde 10%	Ethanol 70%		Non-types	Specimens available					Iceland Sea	68.82850	-9.240333	1844 - 1849
Orbiniella parapari sp. nov.	Deep 2	BIOICE 3640	RP-Sledge	IINH 43197	16	Formaldehyde 10%	Ethanol 70%		Non-types	Specimens available					Iceland Sea	67.96050	-10.043500	1908 - 1915
Orbiniella petersenae sensu stricto	Deep 1	BIOICE 3636 Holotype	RP-Sledge	IINH 35670	1	Formaldehyde 10%	Ethanol 70%		Holotype	Specimen available					Iceland Sea	68.82850	-9.240333	1844 - 1849
Orbiniella petersenae sensu stricto	Deep 1	CGB2008, Sledge 3	RP-Sledge	ZMBN 157664	1	Ethanol 96%	Ethanol 96%	Orbi49	Non-type	Specimen available	NBAAV685-23	PP695048	PP695141	PP695110	Greenland Sea	73.815306	-7.443556	1053
Orbiniella petersenae sensu stricto	Deep 1	R/v "H. Mosby" 87.06.13.1	RP-Sledge	ZMBN 157647	35	Formaldehyde 4%	Ethanol 70%		Non-types	Specimens available					Iceland Sea	69.978	-12.545	1832		3 specimens in SEM stub
Orbiniella petersenae sensu stricto	Deep 1	R/v "H. Mosby" 87.06.13.1	RP-Sledge	ZMBN 157648	1	Formaldehyde 4%	Ethanol 70%		Non-types	Specimens available					Iceland Sea	69.978	-12.545	1832
Orbiniella petersenae sensu stricto	Deep 1	R/v "H. Mosby" 87.06.13.1	RP-Sledge	ZMBN 157649	1	Formaldehyde 4%	Ethanol 70%		Non-type	SEM stub (?)					Iceland Sea	69.978	-12.545	1832
Orbiniella petersenae sensu stricto	Deep 1	R/v "H. Mosby" 87.06.13.1	RP-Sledge	ZMBN 157650	2	Formaldehyde 4%	Ethanol 70%		Non-type	SEM stub (?)					Iceland Sea	69.978	-12.545	1832
Orbiniella petersenae sensu stricto	Deep 1	R/v "H. Mosby" 87.06.12.1	RP-Sledge	ZMBN 157651	1	Formaldehyde 4%	Ethanol 70%		Non-type	Specimen available					Iceland Sea	69.978	-12.545	1832
Orbiniella petersenae sensu stricto	Deep 1	R/v "H. Mosby" 86.07.28.1	RP-Sledge	ZMBN 157652	60	Formaldehyde 4%	Ethanol 70%		Non-types	Specimens available					Norwegian Sea	70.436	6.53	2525
Orbiniella petersenae sensu stricto	Deep 1	R/v "H. Mosby" 83.06.09.1	RP-Sledge	ZMBN 157653	3	Formaldehyde 4%	Ethanol 70%		Non-types	Specimens available					Norwegian Sea	65.665	-4.596	3892
Orbiniella petersenae sensu stricto	Deep 1	R/v "H. Mosby" 82.11.21.2	RP-Sledge	ZMBN 157654	12	Formaldehyde 4%	Ethanol 70%		Non-types	Specimens available					Norwegian Sea	64.796	-7.653	2680
Orbiniella petersenae sensu stricto	Deep 1	R/v "H. Mosby" 82.11.21.4	RP-Sledge	ZMBN 157655	10	Formaldehyde 4%	Ethanol 70%		Non-type	Specimens available					Norwegian Sea	64.796	-7.653	2680
Orbiniella petersenae sensu stricto	Deep 1	AnDeepNor_1251 84.03.17.2	RP-Sledge	ZMBN 157656	1	Formaldehyde 4%	Ethanol 70%		Non-type	Specimen available					Iceland Sea	67.028	-6.788	2407
Orbiniella petersenae sensu stricto	Deep 1	AnDeepNor_1539 86.07.28.1	RP-Sledge	ZMBN 157657	28	Formaldehyde 4%	Ethanol 70%		Non-types	Specimens available					Norwegian Sea	70.436	-6.53	2525
Orbiniella petersenae sensu stricto	Deep 1	AnDeepNor_1618 84.03.17.2	RP-Sledge	ZMBN 157658	1	Formaldehyde 4%	Ethanol 70%		Non-type	Specimen available					Iceland Sea	67.028	-6.788	2407
Orbiniella petersenae sensu stricto	Deep 1	AnDeepNor_1620 84.03.13.1	RP-Sledge	ZMBN 157659	11	Formaldehyde 4%	Ethanol 70%		Non-types	Specimens available					Iceland Sea	68.706	-10.491	2168
Orbiniella petersenae sensu stricto	Deep 1	AnDeepNor_1621 84.03.15.2	RP-Sledge	ZMBN 157660	7	Formaldehyde 4%	Ethanol 70%		Non-types	Specimens available					Iceland Sea	68.891	-14.238	1588
Orbiniella petersenae sensu stricto	Deep 1	AnDeepNor_1622 84.03.16.2	RP-Sledge	ZMBN 157661	38	Formaldehyde 4%	Ethanol 70%		Non-types	Specimens available					Iceland Sea	67.658	-11.611	1811
Orbiniella petersenae sensu stricto	Deep 1	AnDeepNor_1626 86.07.27.5	RP-Sledge	ZMBN 157662	322	Formaldehyde 4%	Ethanol 70%		Non-types	Specimens available					Iceland Sea	70.678	-7.631	1243
Orbiniella petersenae sensu stricto	Deep 1	AnDeepNor_1626 86.07.27.5	RP-Sledge	ZMBN 157663	2	Formaldehyde 4%	Ethanol 70%		Non-type	SEM stub (9)					Iceland Sea	70.678	-7.631	1243
Orbiniella petersenae sensu stricto	Deep 1	DZMB-HH 52883	Brenke Sledge	SMF 32629	6	Formaldehyde 4%	Ethanol 70%		Non-types	Specimens available					Iceland Sea	67.606333	-7.001333	2383.7
Orbiniella petersenae sensu stricto	Deep 1	DZMB-HH 52886	Brenke Sledge	SMF 32632	23	Formaldehyde 4%	Ethanol 70%		Non-types	Specimens available					Iceland Sea	67.606333	-7.001333	2383.7
Orbiniella petersenae sensu stricto	Deep 1	DZMB-HH 52887	CliSAP Sledge	SMF 32633	4	Formaldehyde 4%	Ethanol 70%		Non-types	Specimens available					Iceland Sea	69.111000	-9.917000	2202.8
Orbiniella petersenae sensu stricto	Deep 1	DZMB-HH 52888	RP-Sledge	SMF 32634	3	Formaldehyde 4%	Ethanol 70%		Non-types	Specimens available					Iceland Sea	67.643833	-12.162000	1819.3
Orbiniella petersenae sensu stricto	Deep 1	DZMB-HH 52889	CliSAP Sledge	SMF 32635	3	Formaldehyde 4%	Ethanol 70%		Non-types	Specimens available					Iceland Sea	69.111000	-9.917000	2202.8
Orbiniella petersenae sensu stricto	Deep 1	DZMB-HH 52890	CliSAP Sledge	SMF 32636	52	Formaldehyde 4%	Ethanol 70%		Non-types	Specimens available					Iceland Sea	69.111000	-9.917000	2202.8
Orbiniella petersenae sensu stricto	Deep 1	DZMB-HH 55550	CliSAP Sledge	SMF 32647	41	Ethanol 96%	Ethanol 96%		Non-types	Specimens available					Iceland Sea	67.07767	-13.054500	1573, 5
Orbiniella petersenae sensu stricto	Deep 1	DZMB-HH 55550	CliSAP Sledge	SMF 32675	1	Ethanol 96%	Ethanol 96%	Orbi1	Non-type	Specimen available	NBAAV648-23	PP695065	PP695161		Iceland Sea	67.07767	-13.054500	1573, 5
Orbiniella petersenae sensu stricto	Deep 1	DZMB-HH 55550	CliSAP Sledge	SMF 32676	1	Ethanol 96%	Ethanol 96%	Orbi13	Non-type	Specimen available	NBAAV659-23	PP695076	PP695175	PP695131	Iceland Sea	67.07767	-13.054500	1573, 5
Orbiniella petersenae sensu stricto	Deep 1	DZMB-HH 55550	CliSAP Sledge	SMF 32677	1	Ethanol 96%	Ethanol 96%	Orbi14	Non-type	Specimen available	NBAAV660-23	PP695049	PP695142	PP695111	Iceland Sea	67.07767	-13.054500	1573, 5
Orbiniella petersenae sensu stricto	Deep 1	DZMB-HH 55550	CliSAP Sledge	SMF 32678	1	Ethanol 96%	Ethanol 96%	Orbi15	Non-type	SEM stub (11)	NBAAV661-23	PP695066	PP695162	PP695123	Iceland Sea	67.07767	-13.054500	1573, 5
Orbiniella petersenae sensu stricto	Deep 1	DZMB-HH 55550	CliSAP Sledge	SMF 32679	1	Ethanol 96%	Ethanol 96%	Orbi16	Non-type	SEM stub (12)	NBAAV662-23	PP695046	PP695139	PP695108	Iceland Sea	67.07767	-13.054500	1573, 5
Orbiniella petersenae sensu stricto	Deep 1	DZMB-HH 55482	CliSAP Sledge	SMF 32646	17	Ethanol 96%	Ethanol 96%		Non-types	Specimens available					Iceland Sea	69.11100	-9.917000	2202, 8
Orbiniella petersenae sensu stricto	Deep 1	DZMB-HH 55482	CliSAP Sledge	SMF 32670	1	Ethanol 96%	Ethanol 96%	Orbi2	Non-type	SEM stub (10)	NBAAV649-23	PP695056	PP695148		Iceland Sea	69.11100	-9.917000	2202, 8
Orbiniella petersenae sensu stricto	Deep 1	DZMB-HH 55482	CliSAP Sledge	SMF 32671	1	Ethanol 96%	Ethanol 96%	Orbi7	Non-type	Specimen available	NBAAV653-23	PP695063	PP695160	PP695122	Iceland Sea	69.11100	-9.917000	2202, 8
Orbiniella petersenae sensu stricto	Deep 1	DZMB-HH 55482	CliSAP Sledge	SMF 32672	1	Ethanol 96%	Ethanol 96%	Orbi8	Non-type	Specimen available	NBAAV654-23	PP695044	PP695135	PP695105	Iceland Sea	69.11100	-9.917000	2202, 8
Orbiniella petersenae sensu stricto	Deep 1	DZMB-HH 55482	CliSAP Sledge	SMF 32673	1	Ethanol 96%	Ethanol 96%	Orbi9	Non-type	Specimen available	NBAAV655-23	PP695055			Iceland Sea	69.11100	-9.917000	2202, 8
Orbiniella petersenae sensu stricto	Deep 1	DZMB-HH 56536	CliSAP Sledge	SMF 32648	2	Ethanol 96%	Ethanol 96%		Non-types	Specimens available					Iceland Sea	69.11100	-9.917000	2202, 8
Orbiniella petersenae sensu stricto	Deep 1	DZMB-HH 38658	Brenke Sledge	SMF 32589	4	Ethanol 96%	Ethanol 96%		Non-types	Specimens available					Iceland Sea	69.114833	-9.912000	2203.8
Orbiniella petersenae sensu stricto	Deep 1	DZMB-HH 33669	RP-Sledge	SMF 32584	2	Ethanol 96%	Ethanol 96%		Non-types	Specimens available					Iceland Sea	67.643833	-12.162000	1819, 3
Orbiniella petersenae sensu stricto	Deep 1	DZMB-HH 33669	RP-Sledge	SMF 32660	1	Ethanol 96%	Ethanol 96%	Orbi20	Non-type	Specimen available	NBAAV666-23	PP695047	PP695140	PP695109	Iceland Sea	67.643833	-12.162000	1819, 3
Orbiniella petersenae sensu stricto	Deep 1	DZMB-HH 33669	RP-Sledge		1	Ethanol 96%	Ethanol 96%	Orbi21	Non-type	E-voucher	NBAAV667-23	PP695071	PP695169		Iceland Sea	67.643833	-12.162000	1819, 3
Orbiniella petersenae sensu stricto	Deep 1	BIOICE 3636	RP-Sledge	IINH 35671	36	Formaldehyde 10%	Ethanol 70%		Non-types	Specimens available					Iceland Sea	68.82850	-9.240333	1844 - 1849
Orbiniella petersenae sensu stricto	Deep 1	BIOICE 3636	RP-Sledge	IINH 35672	1 post. end	Formaldehyde 10%	Ethanol 70%		Non-type	Specimen available					Iceland Sea	68.82850	-9.240333	1844 - 1849
Orbiniella petersenae sensu stricto	Deep 1	BIOICE 3640	RP-Sledge	IINH 29822	27	Formaldehyde 10%	Ethanol 70%		Non-types	Specimens available					Iceland Sea	67.96050	-10.043500	1908 - 1915
Orbiniella petersenae sensu stricto	Deep 1	BIOICE 3640 (SEM stub)	RP-Sledge	IINH 34897	1 post. end	Formaldehyde 10%	Ethanol 70%		Non-type	SEM stub (?)					Iceland Sea	67.96050	-10.043500	1908 - 1915
Orbiniella petersenae sensu stricto	Deep 1	BIOICE 3640 (imaged with mCT)	RP-Sledge	IINH 35673	3	Formaldehyde 10%	Ethanol 70%		Non-types	Specimens available					Iceland Sea	67.96050	-10.043500	1908 - 1915
Orbiniella petersenae sensu stricto	Deep 1	BIOICE 3656	RP-Sledge	IINH 34899	9	Ethanol 96%	Ethanol 96%		Non-types	Specimens available					Iceland Sea	68.78517	-15.311167	1490 - 1492
Orbiniella petersenae sensu stricto	Deep 1	BOICE 3632 (SEM stub)	RP-Sledge	IINH 35669	6	Formaldehyde 10%	Ethanol 70%		Non-types	SEM stub (?)					Iceland Sea	68.01533	-9.246333	1.727
Orbiniella sp.	Deep 4	HG VI, AnDeepNor_0106	USNEL box corer	ZMBN 157667	1	Ethanol 96%	Ethanol 96%	Orbi47	Non-type	SEM stub (6)	NBAAV684-23	PP695072		PP695128	Greenland Sea	79.056000	3.599000	3356
Orbiniella sp.	Deep 4	HG VI, AnDeepNor_0106	USNEL box corer	ZMBN 130943	1	Ethanol 96%	Ethanol 96%		Non-type	Specimen available					Greenland Sea	79.056000	3.599000	3356
Orbiniella sp.	Deep 4	HG VI, AnDeepNor_0106	USNEL box corer	ZMBN 157696	1	Ethanol 96%	Ethanol 96%		Non-type	SEM stub (5)					Greenland Sea	79.056000	3.599000	3356
Orbiniella sp.	Deep 4	AnDeepNor_1539 86.07.28.1	RP-Sledge	ZMBN 157665	5	Formaldehyde 4%	Ethanol 70%		Non-types	Specimens available					Norwegian sea	70.436	-6.53	2525
Orbiniella sp.	Deep 4	AnDeepNor_1539 86.07.28.1	RP-Sledge	ZMBN 157666	2	Formaldehyde 4%	Ethanol 70%		Non-types	SEM stub (7)					Norwegian sea	70.436	-6.53	2525
Orbiniella sp.	Deep 4	BIOICE 3636	RP-Sledge	IINH 43231	11	Formaldehyde 10%	Ethanol 70%		Non-types	Specimens available					Iceland Sea	68.82850	-9.240333	1844 - 1849
Orbiniella sp.	Deep 4	BIOICE 3640	RP-Sledge	IINH 43198	5	Formaldehyde 10%	Ethanol 70%		Non-types	Specimens available					Iceland Sea	67.96050	-10.043500	1908 - 1915
Orbiniella sp.	Unidentified	BIOICE 2430	RP-Sledge	IINH 29795	27	Formaldehyde 10%	Ethanol 70%		Non-types	Specimens available					NE Atlantic	63.13167	-19.953333	1007 - 1016
Public sequences
Orbiniella plumisetosa									Non-type	Not specified in Bleidorn et al., 2009		FJ612508	AY532348		Bering Island (NW Pacific)
Orbiniella sp. 49 PB		BGR-RA-60	USNEL box corer		48 (no of species)	Ethanol 80%	Ethanol 96%	060-BGR-0164	Non-type	Not specified in Bonifacio et al., 2020	060-BGR-0164		MK971027		Clarion-Clipperton Fracture Zone	11.807700	-117.550000	4325
Orbiniella sp. 49 PB		BGR-PA-23	USNEL box corer		47 (no of species)	Ethanol 80%	Ethanol 96%	023-BGR-0073	Non-type	Not specified in Bonifacio et al., 2020	023-BGR-0073		MK971059		Clarion-Clipperton Fracture Zone	11.850000	-117.053000	4122
Orbiniella sp. 49 PB		BGR-PA-21	USNEL box corer		28 (no of species)	Ethanol 80%	Ethanol 96%	021-BGR-0051	Non-type	Not specified in Bonifacio et al., 2020	021-BGR-0051		MK971094		Clarion-Clipperton Fracture Zone	11.8535	-117.06	4120
Orbiniella sp. 279 PB		IOM-disturb-95	USNEL box corer		28 (no of species)	Ethanol 80%	Ethanol 96%	095-IOM-0281	Non-type	Not specified in Bonifacio et al., 2020	095-IOM-0281		MK971069		Clarion-Clipperton Fracture Zone	11.0735	-119.656	4418
Outgroup
Naineris quadricuspida									Non-type	Not specified in Bleidorn et al., 2009		FJ612505	FJ612464		Morro Bay (NE Pacific)
Phylo norvergicus									Non-type	Not specified in Bleidorn et al., 2009		FJ612514	FJ612466		Trondheim (Norwegian Sea)

## Sheet: TableS2
Table S2. Primers and PCR settings for COI, 16S rDNA and ITS2.
Marker	Name	Sequence (5’-3’)	PCR Settings
Cytochrome c oxidase subunit I (COI)	PolyLCO (forward) (Carr et al., 2011)	GAYTATWTTCAACAAATCATAAAGATATTGG	94 °C for 5 min, 5 cycles x (94 °C for 40 s + 45 °C for 40 s + 72 °C for 2 min), 40 cycles x (94 °C for 40 s + 48 °C for 40 s + 72 °C for 2 min) and 72 °C for 7 min
	PolyHCO (reverse) (Carr et al., 2011)	TAMACTTCWGGGTGACCAAARAATCA
	PolyLCO (forward) (Carr et al., 2011)	GAYTATWTTCAACAAATCATAAAGATATTGG	94 °C for 5 min, 5 cycles x (94 °C for 40 s + 45 °C for 40 s + 72 °C for 2 min), 40 cycles x (94 °C for 40 s + 48 °C for 40 s + 72 °C for 2 min) and 72 °C for 7 min
	PolyshortCOIR (reverse) (Carr et al., 2011)	CCNCCTCCNGCWGGRTCRAARAA
	LCO1490 (forward) (Folmer et al., 1994)	GGTCAACAAATCATAAAGATATTGG	94 °C for 5 min, 5 cycles x (94 °C for 40 s + 45 °C for 40 s + 72 °C for 2 min), 40 cycles x (94 °C for 40 s + 48 °C for 40 s + 72 °C for 2 s) and 72 °C for 7 min
	HCO2198 (reverse) (Folmer et al., 1994)	TAAACTTCAGGGTGACCAAAAAATCA
16S rDNA	16SarL (forward) (Palumbi, 1996)	CGCCTGTTTATCAAAAACAT	96 °C for 5 min, 30 cycles x (95 °C for 30 s + 52 °C for 30 s + 72 °C for 1 min) and 72 °C for 7 min
	16SbrH (reverse) (Palumbi, 1996)	CCGGTCTGAACTCAGATCACGT
	AnnF (forward) (Sjölin et al., 2005)	GCGGTATCCTGACCGTRCWAAGGTA	94 °C for 5 min, 35 cycles x (94 °C for 15 s + 60 °C for 30 s + 72 °C for 1 min) and 72 °C for 7 min
	AnnR (reverse) (Sjölin et al., 2005)	TCCTAAGCCAACATCGAGGTGCCAA
	16SarL (forward) (Palumbi, 1996)	CGCCTGTTTATCAAAAACAT	94 °C for 3 min, 40 cycles x (94 °C for 30 s + 51 °C for 30 s; decresing 0.2 °C per cycle, + 72 °C for 70 s) and 72 °C for 7 min
	16S-Onu-R (reverse) (Budaeva et al., 2015)	GTCTGAACTCAGCTCACGTAGG
ITS2	ITS5.8SFPOLY (forward) (Nygren et al., 2009)	GAATTGCAGGACACATTGAAC	96 °C for 4 min, 45 cycles x (94 °C for 30 s + 48 °C for 30 s + 72 °C for 1 min) and 72 °C for 8 min
	28SC2-R (reverse) (Vân Le et al., 1993)	TGAACTCTCTCTTCAAAGTTCTTTTC
References not appearing in main text:
Budaeva, N., Schepetov, D., Zanol, J., Neretina, T., & Willassen, E. (2015). When molecules support morphology: Phylogenetic reconstruction. http://dx.doi.org/10.1016/j.ympev.2015.10.011
Carr, C.M., Hardy, S.M., Brown, T.M., Macdonald, T.A., & Hebert, P.D.N. (2011). A tri-oceanic perspective: DNA Barcoding reveals geographic structure and cryptic diversity in Canadian polychaetes. PLoS ONE, 6(7), e22232. https://doi.org/10.1371/journal.pone.0022232
Folmer O. M., Black, W.H., Lutz, R., Vrijenhoek, R. (1994). DNA primers for amplification of mitochondrial cytochrome C oxidase subunit I from metazoan invertebrates. Molecular Marine Biology and Biotechnology, 3(5), 294-299
Nygren, A., Eklöf, J., & Pleijel, F. (2009). Arctic-boreal sibling species of Paranaitis (Polychaeta, Phyllodocidae). Marine Biology Research, 5(4), 315-327. https://doi.org/10.1080/17451000802441301
Palumbi SR. 1996. Nucleic acids II: the polymerase chain re- action. In: Hillis DM, Moritz C, Mable BK, eds. Molecular systematics, 2nd edn. Sunderland, MA: Sinauer, 205–247.
Sjölin, E., Erséus, C., & Källersjö, M. (2005). Phylogeny of Tubificidae (Annelida, Clitellata) based on mitochondrial and nuclear sequence data. Molecular Phylogenetics and Evolution, 35(2), 431-441. https://doi.org/10.1016/j.ympev.2004.12.018
Vân Le, H. L., Lecointre, G., & Perasso, R. (1993). A 28S rRNA-based phylogeny of the gnathostomes: first steps in the analysis of conflict and congruence with morphologically based cladograms. Molecular phylogenetics and evolution, 2(1), 31-51. https://doi.org/10.1006/mpev.1993.1005

## Sheet: TableS3
Table S3. Pairwise genetic distances within and between the NE Atlantic/Nordic clades and public Orbiniella sequences.
COI	d	Deep1	Shallow	Deep3	Deep4
Deep1	0.0018
Shallow	0.0052	0.29678
Deep3	0.0000	0.293082	0.205443
Deep4	n/c	0.28564	0.186498	0.178626
O. plumisetosa	n/c	0.2922	0.2824	0.2668	0.2668
16S	d	Deep1	Orbiniella279	Orbiniella49	Deep3	Shallow	Deep2
Deep1	0.0006
Orbiniella279	n/c	0.196907
Orbiniella49	0.0016	0.186222	0.10768
Deep3	0.0000	0.222422	0.126468	0.0870236
Shallow	0.0056	0.190742	0.127896	0.0825001	0.0734965
Deep2	0.0021	0.204959	0.120364	0.0815539	0.0698777	0.0658952
O. plumisetosa	n/c	0.276	0.2286	0.2062	0.2549	0.2477	0.236
ITS2	d	Deep1	Shallow	Deep4	Deep3
Deep1	0.0007
Shallow	0.0001	0.305212
Deep4	n/c	0.299954	0.0422866
Deep3	0.0009	0.305991	0.0317513	0.0205301
Deep2	0.0011	0.290995	0.0493503	0.0280185	0.0372157
